# Supplementary material for: Increased power from conditional bacterial genome-wide association identifies macrolide resistance mutations in Neisseria gonorrhoeae
Source: Nat Commun. 2020 Oct 23;11:5374. doi: 10.1038/s41467-020-19250-6 (PMC7584619; doi:10.1038/s41467-020-19250-6)
Supplement: Supplementary file 4 — Supplementary Data 1 [file 41467_2020_19250_MOESM4_ESM.zip › Supplementary Data 1.tsv]

Gene	P-value	Frequency	Beta	Beta Std Error	Heritability	Position	CI	Unitig	r2
23S ribosomal RNA	1.36e-232	0.070	3.67	0.106	0.461	1212505-1212565	(3.462, 3.878)	CGTCAAACTTCCAACGCCCACTGCAGATAGAGACCAAACTGTCTCACGACGTTTTAAACCC	1.0
mtrC	2.81e-108	0.037	-2.82	0.124	0.323	1421116-1421154	(-3.063, -2.577)	GTCTGGAAAGCGCGCGCGCAACTGGCAACGGCACAGGCA	0.003
23S ribosomal RNA	2.18e-84	0.011	7.14	0.359	0.286	1213057-1213117	(6.436, 7.844)	GCAAAGCTACAGTAAAGGTTCACGGGGTCTCTCCGTCTAGCAGCGGGTAGATTGCATCTTC	1.0
hprA	2.02e-19	0.011	3.94	0.435	0.135	2138553-2138585	(3.087, 4.793)	ACGGAGGAACCGCCGAGGGGCGGCAATCCCCTG	0.158
spr	8.65e-18	0.450	0.68	0.079	0.128	1229990-1230033	(0.526, 0.836)	GACGAACTCATCGGCAGCGCGATGGGGCTTAACGAACAGCCCGT	0.029
rusA_3...WHO_F.1910	1.06e-16	0.449	0.68	0.081	0.124	1725282-1725313	(0.518, 0.836)	ACAAGATACTACTTTAATTGACAACAGCATCT	0.015
WHO_F.2279...WHO_F.2280	2.36e-16	0.341	-0.67	0.082	0.123	2062285-2062329	(-0.832, -0.512)	CATATTAATGGAATTGAGAACTTTTGGAATCAGGCAAAACGTCAT	0.028
WHO_F.1254	8.20e-15	0.013	5.12	0.657	0.116	1136040-1136085	(3.832, 6.408)	GACATAAGTGAACACTGCCTCGGTTACGAGATGGCGGTCTTCGGTA	0.817
ydfG	8.20e-15	0.013	5.12	0.657	0.116	1136955-1137000	(3.832, 6.408)	GATAACGCGGTATCCTGCCCCGACAAACGCGCGGCACATCGCTTCG	0.795
ridA	9.72e-15	0.013	5.49	0.707	0.116	234713-234773	(4.104, 6.876)	CCAGCGAACCGCCTGCCGCTTCGGCGACGGTCTGCAGGTTTTGGAACACTTGGCGCGCTTC	0.855
proS	9.72e-15	0.013	5.49	0.707	0.116	551231-551291	(4.104, 6.876)	AATTCGGCGCAAACGGCGGTTCGCTCGGCCTCGTCGGCTTCACAGGCAAAGTCTATGCCGA	0.855
comM	9.72e-15	0.013	5.49	0.707	0.116	1652235-1652286	(4.104, 6.876)	TGTGATGTGAAAGGTCAGCACACTGCCCGCTTTGCTTTGGAAATCGCCGCCG	0.835
efeB_2	9.72e-15	0.013	5.49	0.707	0.116	2148589-2148649	(4.104, 6.876)	GACATTTTCGGGCGGCGAAAATACAGCGGGACGCCGATGGACGGCAAAAAAGAAGCCGACC	0.848
gntP...potB	2.18e-14	0.281	-0.75	0.098	0.114	2186552-2186583	(-0.945, -0.561)	CGGTTCCCTAAGGCGCTGAAGCACCGGGCGAA	0.041
fabF_2...WHO_F.2045	5.72e-14	0.288	-0.74	0.098	0.112	1849308-1849340	(-0.927, -0.545)	TTCCCTAAGGCGCTGAAGCACCGGGCGAACCGG	0.039
mraY...WHO_F.1795	1.63e-13	0.268	-0.73	0.099	0.110	1638416-1638446	(-0.926, -0.538)	AGCGCCTTAGGGAACCGTTCCCTTTGAGCCG	0.045
WHO_F.932...cysN	7.71e-13	0.095	-0.94	0.130	0.107	857627-857663	(-1.191, -0.681)	TACGGAACCGGTTCGCCCGGTGTTTGGGCGCCTTAGG	0.002
carA...WHO_F.53	1.58e-12	0.093	-0.93	0.131	0.106	51223-51253	(-1.182, -0.668)	TCAAAGGGAACGGTTCCCTAAGGCGCCCAAA	0.002
WHO_F.535	1.39e-11	0.019	1.74	0.257	0.101	481597-481630	(1.236, 2.244)	TGCACTGGAACGATGTGAAACGCTACGACCAGCC	0.036
WHO_F.2041	1.62e-11	0.357	-0.78	0.115	0.101	1845804-1845848	(-1.0, -0.55)	AACTTCCCCCAGAGGATCCTCAAATTCTTCCTTTCTATGGAATAC	0.028
WHO_F.2290	2.80e-11	0.190	0.61	0.091	0.100	2070762-2070795	(0.429, 0.787)	TGTGACCGGGTTTACCGCACTGTCTGTAATTGCC	0.051
yeeA	3.43e-11	0.025	1.07	0.160	0.099	1888702-1888732	(0.756, 1.384)	AAGACGGCATCCGATATGAACTCCTCGCAAC	0.113
pilT_2	5.29e-11	0.013	3.89	0.591	0.098	2001244-2001304	(2.732, 5.048)	CTGCACACGACCGGCGCGGCAAAAACCGTCAACCGTATCGTGGACGTATTCCCCGCCGGAG	0.825
WHO_F.2041	6.73e-11	0.404	-0.66	0.101	0.098	1845905-1845945	(-0.859, -0.463)	ATCCAATATTTTTGAATTAAAGCCTGTTCTAGAAGATTTGG	0.021
WHO_F.1675...WHO_F.1676	9.45e-11	0.473	0.51	0.079	0.097	1524056-1524086	(0.355, 0.663)	TCGCCTTGTCCTGATTTTTGTTAATCCGCCA	0.023
WHO_F.792	1.17e-10	0.013	5.28	0.817	0.097	731399-731459	(3.679, 6.881)	TGATATTCAAATTTGCCTGACCACAAGCCCTGCGAGGGGCTTTATCCCTCAACAAAATGAA	0.84
WHO_F.1256	1.17e-10	0.013	5.28	0.817	0.097	1137226-1137258	(3.679, 6.881)	GCGCCCGCACAGCCCAAAGGTGAAATTTCCGAA	0.82
icd2	1.17e-10	0.013	5.28	0.817	0.097	1140602-1140666	(3.679, 6.881)	CATCTGGCGTATGTGCCAAACCAAAGACGCGCCCATCAAAGACTGGGTACAACTCGCCGTCAACC	0.833
icd2	1.17e-10	0.013	5.28	0.817	0.097	1140785-1140980	(3.679, 6.881)	CATCCGCGTCCTCGCGCCCGAAGAAGCCGCCAAGTTCAGCTTAGGCCGTCTGAAAAACGGCGAAGACACCATCTCCGTTACCGGCAACGTCTTGCGCGACTACCTGACCGACTTGTTCCCAATTTTGGAACTCGGCACCAGTGCGAAAATGCTGTCTATCGTTCCTTTGATGAACGGCGGCGGTATGTTTGAAACC	0.833
icd2	1.17e-10	0.013	5.28	0.817	0.097	1140272-1140369	(3.679, 6.881)	CAGCGATGTCATCGTTGATGCTTCTATGCCCGCGATGATTCGTAATTCCGGCCGTATGTGGGACAAAGACGGCAAAGCGCAAGACACCAAAGCCGTGA	0.833
WHO_F.170...pepN	1.39e-10	0.473	0.51	0.078	0.096	165296-165326	(0.351, 0.659)	GTCGCCTTGTCCTGATTTTTGTTAATCCGCC	0.023
tcyC	1.76e-10	0.014	5.15	0.806	0.096	369033-369093	(3.57, 6.73)	GCACTGCGCCGCAAGTCCGGAATGGTATTCTAACAATACAACCTCTTCCCGCATAAAACCG	0.818
purH	3.85e-10	0.046	-4.33	0.689	0.094	1525653-1525697	(-5.68, -2.98)	CTCTCACGCAAAGCGTTCAGCCACACCGCCCAATACGACGGCATG	0.001
WHO_F.1256	7.05e-10	0.013	4.58	0.742	0.092	1137331-1137391	(3.126, 6.034)	CCTTACGATGTCGAAAAATTCAAACAGGCGACAGCGTCGTTTGCCGAAAGCAGCAAGAAAC	0.827
ridA	1.15e-09	0.014	4.81	0.789	0.091	234817-234877	(3.264, 6.356)	CATACAGCCAGGCCGTGCGCGCCGGCGGCATCGTTTACATGAGCGGTCAGATTCCGCTCGA	0.833
purH	1.34e-09	0.047	-4.02	0.662	0.091	1525571-1525614	(-5.318, -2.722)	GGTTGAACCGGCTCGGAAATTCGCCGATTTGGGGCTGGCCGCTC	0.001
WHO_F.1598	1.66e-09	0.385	-0.61	0.101	0.090	1452140-1452177	(-0.808, -0.412)	GCCGATGACGGCGAATTTACCCTCGGCGGGCAAGGGGG	0.005
ileS	2.94e-09	0.015	4.32	0.726	0.089	71181-71229	(2.897, 5.743)	AACCCAAGCCGGTTTTGACGCGCCTTATGTGCCGGGTTGGGACTGCCAC	0.804
manX...ptsH	4.05e-09	0.210	0.61	0.104	0.088	2129005-2129035	(0.411, 0.819)	GATGAAGCACCGGGCGAACCGGTTCCGTACC	0.005
rlmB_1	5.08e-09	0.052	-5.56	0.949	0.088	869641-869701	(-7.42, -3.7)	GCCTGTTTGAACAGATGCGCCAACGGGCGGTGTATTGAGGAAGAGAAATGCCGTCTGAAAA	0.001
WHO_F.433...hsdR_1	6.18e-09	0.037	-1.42	0.244	0.087	401310-401350	(-1.898, -0.942)	ACCGATTCACTTGGTGCTTGGGGGCCTTAGGGAATCGTTCT	0.002
WHO_F.1520	8.56e-09	0.423	0.34	0.059	0.086	1379560-1379590	(0.223, 0.453)	ATCCGCCCGGCGCTCCATCACCTTAGGGAAC	0.028
WHO_F.1816	1.55e-08	0.370	0.59	0.103	0.085	1660871-1660915	(0.384, 0.788)	CATGTGCGTCGAACAGATTGCACCGCCCGGCAGAAGCGTCATCCC	0.015
dsbA_2...mviN	2.35e-08	0.014	3.85	0.688	0.084	1801438-1801477	(2.502, 5.198)	CACATTCAATATGTTTCAACACACAGGACGGCACATAAAG	0.801
WHO_F.1519	4.81e-08	0.219	0.34	0.063	0.082	1379249-1379279	(0.221, 0.469)	CCGCCATGCGCCCAAACAGATGCGGATGGCG	0.057
WHO_F.1012...rubA	5.06e-08	0.220	0.34	0.063	0.082	925397-925427	(0.221, 0.469)	CGCCATGCGCCCAAACAGATGCGGATGGCGC	0.057
WHO_F.1365	7.13e-08	0.396	-0.34	0.063	0.081	1219270-1219302	(-0.464, -0.216)	CCAACTTGCCGCGGCTGCCCGGGCTATCGGCAT	0.0
WHO_F.1850	7.53e-08	0.495	-0.38	0.070	0.081	1688781-1688817	(-0.514, -0.24)	CCAAGGACGAGGCAAGCGGGGTAACGGGATGCAAACC	0.016
WHO_F.2435	7.73e-08	0.388	-0.34	0.064	0.081	2194173-2194203	(-0.468, -0.218)	TTGGACGCGGGCGGTTTTACCCGTTGCCGCA	0.0
mtrC...mtrR	7.76e-08	0.479	-0.83	0.154	0.081	1421666-1421696	(-1.13, -0.526)	ATAAAAAAGACTTTTTATCCGTGCAATCGTG	0.018
WHO_F.561	1.00e-07	0.400	-0.34	0.063	0.080	502159-502193	(-0.461, -0.213)	CCGATAGCCCGGGCAGCCGCGGCAAGTTGGACGCG	0.0
WHO_F.1240	1.46e-07	0.474	-0.37	0.069	0.079	1124094-1124125	(-0.502, -0.23)	CAGCAAGTTGTGCTTCCGGACTTAATTTTCCT	0.018
WHO_F.813	1.52e-07	0.399	-0.33	0.063	0.079	749077-749109	(-0.456, -0.208)	TAAAACCGCCCGCGTCCAACTTGCCGCGGCTGC	0.0
WHO_F.2207	1.54e-07	0.015	3.75	0.714	0.079	1991843-1991901	(2.351, 5.149)	TACATAAAAGCGTCGTCTGCCAAAACGGGACCGCTCCAGTAGCCCGCCATCAGCAAACC	0.797
groEL...WHO_F.2444	2.32e-07	0.212	-0.58	0.112	0.077	2204238-2204275	(-0.8, -0.36)	AATGGTATGGAACCGGTTCGCCCGGTGCTTGGGCGCCT	0.066
yajR	2.61e-07	0.018	3.36	0.651	0.077	1089012-1089043	(2.084, 4.636)	CAGCTCGGTTTGGAAAAAATCCAGCATTGGAA	0.006
