# Supplementary material for: Increased power from conditional bacterial genome-wide association identifies macrolide resistance mutations in Neisseria gonorrhoeae
Source: Nat Commun. 2020 Oct 23;11:5374. doi: 10.1038/s41467-020-19250-6 (PMC7584619; doi:10.1038/s41467-020-19250-6)
Supplement: Supplementary file 5 — Supplementary Data 2 [file 41467_2020_19250_MOESM5_ESM.zip › Supplementary Data 2.tsv]

Gene	P-value	Frequency	Beta	Beta Std Error	Heritability	Position	CI	Unitig	r2
mtrC	1.68e-156	0.037	-2.52	0.091	0.385	1421116-1421154	(-2.698, -2.342)	GTCTGGAAAGCGCGCGCGCAACTGGCAACGGCACAGGCA	0.003
mtrC...mtrR	5.44e-20	0.479	-0.86	0.094	0.137	1421666-1421696	(-1.049, -0.681)	ATAAAAAAGACTTTTTATCCGTGCAATCGTG	0.018
mtrC	9.03e-16	0.016	1.23	0.153	0.121	1420574-1420608	(0.93, 1.53)	TCCATCAGCACGCGCACATACAGGCCGGGCATCAG	0.0
mtrD	1.45e-14	0.125	1.56	0.202	0.115	1419068-1419113	(1.164, 1.956)	TACGTTAATCGACATGCCCATATAAGAGATGAAGGCGAAACCGCCC	0.009
mtrD	1.18e-13	0.125	1.39	0.187	0.111	1417239-1417269	(1.023, 1.757)	CCGGCAATATACAGGGGAACCACGCCCAAAA	0.007
mtrD	1.22e-13	0.011	1.44	0.193	0.111	1419354-1419389	(1.062, 1.818)	TACCACCGGTATGGCGGTGATGCTGTCCAACAGCGG	0.0
mtrD	7.81e-13	0.193	1.16	0.162	0.107	1417119-1417160	(0.842, 1.478)	AAGAATTTGCGCACCACCACATAGAAAAGCGGAACAAGGAAC	0.005
mtrD	8.50e-13	0.127	1.38	0.192	0.107	1419248-1419278	(1.004, 1.756)	CTGGAAAACCCCTTACGATACTTCCAAATTC	0.009
rplD	1.08e-11	0.049	0.95	0.140	0.102	1929122-1929155	(0.68, 1.228)	CCAAAAAACCATGGCGTCAAAAAGGTACCGACCG	0.002
mtrD	2.70e-11	0.127	1.24	0.186	0.100	1417643-1417689	(0.875, 1.605)	GCGGTTACAGCCTGGAGTGGGGCGGACAGTCGCGCGAAGAGGCAAAA	0.01
mtrC	6.10e-11	0.014	1.07	0.163	0.098	1420212-1420253	(0.751, 1.389)	GGGCGGTCGATAAAAAATTTAGCCATCGATGCCTTCCTTATT	0.0
comM	8.03e-11	0.015	-2.32	0.356	0.098	1652226-1652264	(-3.018, -1.622)	CTGCCCGCTTTGCTTTGGAAATCGCCGCCGCAGGCGGAC	0.764
mtrD	1.94e-10	0.128	1.08	0.169	0.096	1420007-1420039	(0.749, 1.411)	ATAATCCAAACCTTCCACGCCGTTCATATTCCG	0.008
mtrC	5.20e-10	0.012	1.14	0.183	0.093	1421039-1421085	(0.781, 1.499)	TACTCTTGTTTACTGATGGCATCGGCGGCAACCAGCGGTTTGTAACG	0.0
mtrC	1.88e-09	0.011	1.25	0.208	0.090	1420916-1420954	(0.842, 1.658)	GAACCGTTCGCGCATTACCGCGCCGATTTCCGGCTTTAT	0.001
purH	3.42e-09	0.046	-2.77	0.467	0.089	1525653-1525697	(-3.685, -1.855)	CTCTCACGCAAAGCGTTCAGCCACACCGCCCAATACGACGGCATG	0.001
mtrD	3.89e-09	0.010	1.23	0.209	0.088	1419696-1419742	(0.82, 1.64)	GCGCGTTGCGCGCCGAACAGGCGTACCTGCCCCACGCCTTCGATACG	0.001
mtrE	6.47e-09	0.123	1.21	0.208	0.087	1416878-1416915	(0.802, 1.618)	GCAACTTCGACTTTGGGCTGCTCGTATTGGGGAATCAT	0.007
mtrC	6.83e-09	0.016	0.91	0.156	0.087	1421189-1421228	(0.599, 1.211)	TGTTCCAAGAAGGCAGTTATGTCCGTGCCGGACAGCCGCT	0.0
proS	7.26e-09	0.013	-3.48	0.601	0.087	551231-551291	(-4.658, -2.302)	AATTCGGCGCAAACGGCGGTTCGCTCGGCCTCGTCGGCTTCACAGGCAAAGTCTATGCCGA	0.855
efeB_2	7.26e-09	0.013	-3.48	0.601	0.087	2148589-2148649	(-4.658, -2.302)	GACATTTTCGGGCGGCGAAAATACAGCGGGACGCCGATGGACGGCAAAAAAGAAGCCGACC	0.848
ridA	7.26e-09	0.013	-3.48	0.601	0.087	234713-234773	(-4.658, -2.302)	CCAGCGAACCGCCTGCCGCTTCGGCGACGGTCTGCAGGTTTTGGAACACTTGGCGCGCTTC	0.855
purH	1.71e-08	0.047	-2.40	0.425	0.085	1525571-1525614	(-3.233, -1.567)	GGTTGAACCGGCTCGGAAATTCGCCGATTTGGGGCTGGCCGCTC	0.001
mtrR	1.96e-08	0.486	0.59	0.105	0.084	1422021-1422080	(0.384, 0.796)	TTTTCGAGCGGCTGCAAAGCAACGACATCTACTACAAATTCCACAACATCCTGTTTTTAA	0.025
WHO_F.589	5.30e-08	0.150	-1.52	0.279	0.082	533696-533756	(-2.067, -0.973)	CGCCCTCTTCTGCCTGCTTCTGCCCATCACTGCCCACGCCGACAACCCCGCCGACGAACGC	0.004
mtrD	2.32e-07	0.121	0.87	0.168	0.078	1417320-1417364	(0.541, 1.199)	TCCAAAGCGGCTTCAACCGCGCTTTTCCCTTGCGCTTGAAGGTCT	0.008
mtrE	2.73e-07	0.472	-0.64	0.125	0.077	1415666-1415709	(-0.886, -0.396)	GACAAAGCCGCACCTTCCGCCGAATAGCTGATGCGTTCCGCATC	0.023
