# Supplementary material for: Increased power from conditional bacterial genome-wide association identifies macrolide resistance mutations in Neisseria gonorrhoeae
Source: Nat Commun. 2020 Oct 23;11:5374. doi: 10.1038/s41467-020-19250-6 (PMC7584619; doi:10.1038/s41467-020-19250-6)
Supplement: Supplementary file 6 — Supplementary Data 3 [file 41467_2020_19250_MOESM6_ESM.zip › Supplementary Data 3.tsv]

Gene	P-value	Frequency	Beta	Beta Std Error	Heritability	Position	CI	Unitig	r2
23S ribosomal RNA	1.21e-201	0.070	3.14	0.098	0.433	1212505-1212565	(2.947, 3.333)	CGTCAAACTTCCAACGCCCACTGCAGATAGAGACCAAACTGTCTCACGACGTTTTAAACCC	1.0
mtrC	2.22e-108	0.037	-2.52	0.111	0.323	1421116-1421154	(-2.738, -2.302)	GTCTGGAAAGCGCGCGCGCAACTGGCAACGGCACAGGCA	0.003
23S ribosomal RNA	5.79e-65	0.011	6.01	0.348	0.252	1213057-1213117	(5.328, 6.692)	GCAAAGCTACAGTAAAGGTTCACGGGGTCTCTCCGTCTAGCAGCGGGTAGATTGCATCTTC	1.0
hprA	3.46e-14	0.011	2.79	0.367	0.114	2138553-2138585	(2.071, 3.509)	ACGGAGGAACCGCCGAGGGGCGGCAATCCCCTG	0.158
mtrD	3.06e-12	0.127	1.58	0.226	0.105	1417643-1417689	(1.137, 2.023)	GCGGTTACAGCCTGGAGTGGGGCGGACAGTCGCGCGAAGAGGCAAAA	0.01
mtrD	1.79e-10	0.125	1.58	0.247	0.096	1419068-1419113	(1.096, 2.064)	TACGTTAATCGACATGCCCATATAAGAGATGAAGGCGAAACCGCCC	0.009
mtrD	2.43e-10	0.122	1.67	0.264	0.095	1417167-1417199	(1.153, 2.187)	AAAAGCGTGCCGATGAGCATCCCCCAGAATACG	0.009
mtrE	1.20e-09	0.123	1.51	0.248	0.091	1416938-1416970	(1.024, 1.996)	ATTGAAAACTACCTTGACTTCTGTTGCAGCAGC	0.009
purH	1.34e-09	0.046	-3.47	0.572	0.091	1525653-1525697	(-4.591, -2.349)	CTCTCACGCAAAGCGTTCAGCCACACCGCCCAATACGACGGCATG	0.001
WHO_F.535	4.12e-09	0.019	1.15	0.195	0.088	481597-481630	(0.768, 1.532)	TGCACTGGAACGATGTGAAACGCTACGACCAGCC	0.036
WHO_F.1234	6.71e-09	0.337	0.38	0.065	0.087	1120641-1120681	(0.249, 0.503)	CCAAACCGTAGCTGCGGCCTCTGCTACGGCAAGGGCAGTTT	0.027
purH	7.50e-09	0.047	-3.06	0.529	0.087	1525571-1525614	(-4.097, -2.023)	GGTTGAACCGGCTCGGAAATTCGCCGATTTGGGGCTGGCCGCTC	0.001
WHO_F.524	1.28e-08	0.043	1.39	0.244	0.085	471644-471680	(0.912, 1.868)	TAACAGATGGATATTACGGTATTTTGACAATAAACAA	0.376
mtrD	3.59e-08	0.125	1.28	0.233	0.083	1417239-1417269	(0.823, 1.737)	CCGGCAATATACAGGGGAACCACGCCCAAAA	0.007
WHO_F.2458...WHO_F.2459	5.30e-08	0.038	0.81	0.149	0.082	2220966-2220998	(0.518, 1.102)	GACTCCCGCCTGCGCGGGAATGACGGCGGAGCG	0.063
fhs	8.81e-08	0.045	1.57	0.293	0.080	62399-62443	(0.996, 2.144)	ATGTTGGCGAACGGGCCGCCGTGTACAAAGACCGGAGTGCCTTCG	0.346
glmS	1.77e-07	0.092	-1.03	0.198	0.078	2141125-2141162	(-1.418, -0.642)	TTTGCCGACCTCGACAGCAATTTTAATGCCACCGAAGG	0.04
rsmJ...WHO_F.1447	2.59e-07	0.035	0.69	0.134	0.077	1311866-1311897	(0.43, 0.956)	AACCCCGTCATTCCCGCGCAGGCGGGAATCTA	0.009
