# Supplementary material for: Increased power from conditional bacterial genome-wide association identifies macrolide resistance mutations in Neisseria gonorrhoeae
Source: Nat Commun. 2020 Oct 23;11:5374. doi: 10.1038/s41467-020-19250-6 (PMC7584619; doi:10.1038/s41467-020-19250-6)
Supplement: Supplementary file 7 — Supplementary Data 4 [file 41467_2020_19250_MOESM7_ESM.zip › Supplementary Data 4.csv]

term	std.error	estimate	p.value
(Intercept)	0.0612171263456366	-2.4841153153726	2.94953402760265e-306
CountryAngola	1.2420034534059	-0.776151173512928	0.532056711210978
CountryArgentina	1.24173973991756	0.30149855031341	0.808169028092418
CountryArmenia	1.24261760996894	0.605383724050952	0.626151949599295
CountryAustralia	0.123499947985482	-0.752236145284978	1.21763223831187e-09
CountryAustria	0.5557982366149	-0.0907468631455873	0.870310937677863
CountryBelarus	0.250448264651956	0.0614762823873761	0.806107814545425
CountryBelgium	0.171308840532569	-0.145657942171508	0.395223767358819
CountryBhutan	0.556475383471378	-0.805437861210717	0.147858227447878
CountryBrazil	0.879386274198919	-0.299932842234904	0.733066626926461
CountryBulgaria	1.24069890532147	-0.849367892757356	0.493639710029072
CountryCabo Verde	0.883387885772651	-1.54574169912523	0.0802243219512777
CountryCanada	0.0792227603218421	0.385163086113686	1.20379785025063e-06
CountryCaribbean	1.24194422467533	-4.58787298547349	0.000223332465221068
CountryChile	0.878650669587499	0.313572197557096	0.721199251137535
CountryChina	0.440952346286495	-0.92916282732615	0.0351588392314809
CountryCuba	0.622613437480692	-2.21187856412408	0.000385471329184307
CountryCyprus	0.877678736790891	0.943113357603251	0.282633082721816
CountryDenmark	0.162465308065699	-0.428472779840899	0.00838571558962123
CountryEcuador	1.24167260065858	-1.37049141503727	0.269763388580642
CountryEstonia	0.304686987269445	0.119919427340392	0.693908398841667
CountryFinland	1.24069890532147	0.150632107242629	0.903372552611256
CountryFrance	0.16190658017119	-0.870736318630487	7.92015501954058e-08
CountryGermany	0.470525276176141	-1.59107250300999	0.000727224015066632
CountryGreece	0.175010317878706	0.137571419290092	0.431865111484171
CountryGuinea	1.24198259092062	-2.9183556233858	0.0188295336583387
CountryGuinea-Bissau	0.258440079958809	-1.2800764985094	7.57735330961782e-07
CountryHungary	0.621402440987324	-0.740436918020225	0.233498719277573
CountryIceland	0.55558793484202	-0.480683644229876	0.386986923760642
CountryIndia	0.272613280644732	-0.875854310068785	0.00132388197634053
CountryIndonesia	0.55640746644884	-1.96097417675778	0.000428829010664068
CountryIreland	0.203123107916798	1.03557661845399	3.57111967254113e-07
CountryItaly	0.237454338285467	-3.84208083974699	2.98963282574576e-57
CountryIvory Coast	0.878994276093014	-1.33173995063908	0.129825645008372
CountryJamaica	0.878698536896367	-1.86772357778288	0.0335955365060714
CountryJapan	0.0825715738129833	-0.235204469724674	0.00441300733229814
CountryLatvia	0.393854856175415	0.452462506621019	0.250698535208244
CountryMalaysia	0.879150139386093	-1.68900482749098	0.0547734418670729
CountryMalta	0.281121812302476	-1.63255548169323	6.79481272341256e-09
CountryMorocco	0.717064883515151	-1.77525285827214	0.0133339591360957
CountryNetherlands	0.158426069662415	-0.888664812381375	2.1551196106096e-08
CountryNew Zealand	0.0709615457048923	-0.650351503026362	7.43025656877616e-20
CountryNorway	0.260792803363613	-0.0970135106963135	0.7099147298854
CountryPakistan	0.333338225731212	-0.550147437004078	0.0989285671688721
CountryPhilipines	1.24069890532147	-0.849367892757326	0.493639710029087
CountryPhilippines	0.346002090740574	-1.4901890172948	1.69169562127311e-05
CountryPoland	0.218089343474276	-0.843695877762931	0.000111048843090968
CountryPortugal	0.130564323218112	-0.521774152632226	6.53892814714662e-05
CountryRomania	1.24198259092062	-1.44191757944279	0.245712579709076
CountryRussia	0.393681156852375	0.126715205488176	0.74756439250234
CountrySaudi Arabia	1.24069890532147	-2.81515217741947	0.0233160559586053
CountryScotland	0.878698536896367	-0.082795773617446	0.924934335610615
CountrySlovakia	0.469976977811353	0.0360265345576881	0.938900715956002
CountrySlovenia	0.255152086869315	-0.44836980763167	0.0789419541354174
CountrySouth Africa	0.717179637699679	-1.51350282618636	0.0348839756473295
CountrySpain	0.115971137740579	-0.187425273221693	0.106136077509832
CountrySweden	0.171062637257047	-0.478409936859287	0.00518517180382549
CountryTanzania	0.879054627753704	-1.87049141503726	0.0334052293415526
CountryThailand	0.255691836768008	-1.53337061325564	2.17117947050794e-09
CountryThe Gambia	0.557494427509549	-1.70329925706662	0.00226196064725221
CountryTurkey	0.62184838537257	-1.23644616931852	0.0468357049978002
CountryUganda	1.24344270523332	-1.92472049443329	0.121718897408318
CountryUK	0.0715268521568668	-0.559900043965165	6.16931199846245e-15
CountryUnmapped	1.24152391275787	1.18783255126153	0.338743978593758
CountryVietnam	0.507825647907079	-0.338083144586706	0.505607922156589
MtrR_39T	0.0643983029078809	-0.0397513898466764	0.537085922438555
MtrR_39Unmapped	0.289569152433556	0.169394692704726	0.558585177848601
MtrR_45D	0.0633934453853998	0.296282764111046	3.04613016708264e-06
MtrR_45Unmapped	0.359443496882195	0.350181625168554	0.329994350466394
mtr_promoter-	0.0587446596522117	1.33348320812995	5.48793381008869e-108
mtr_promoterG	1.24168238847947	1.4841153153726	0.232055300491366
mtr_promoterUnmapped	0.185983471157364	1.00303466487383	7.28545029989688e-08
mtrRtruncated	0.0792421939555583	0.246899771176939	0.00184647817102091
mtrRUnmapped	1.30619120831791	-3.14185137132667	0.0161977115037907
Mosaic_Mtr_BAPS-2147483648	0.458072481278165	0.165758520153359	0.717473293756657
Mosaic_Mtr_BAPS1	0.0839005142323577	1.22236815490583	5.34274750457361e-47
Mosaic_Mtr_BAPS2	0.328264779378582	1.88546989065956	9.88219141235199e-09
Mosaic_Mtr_BAPS3	0.386499299920347	2.05982185407605	1.03430409705851e-07
Mosaic_Mtr_BAPS4	0.319081970735151	2.52662558880515	3.0198845222513e-15
Mosaic_Mtr_BAPS5	0.416904555280367	1.02976129451004	0.0135481887301997
Mosaic_Mtr_BAPS6	0.406488748209136	1.68964128877464	3.29032491860798e-05
Mosaic_Mtr_BAPS7	0.654619519834752	0.015478123929394	0.98113727775908
Mosaic_Mtr_BAPS8	0.299754877385944	0.992633249489945	0.000935486426708992
Mosaic_Mtr_BAPS9	0.0600640043860243	-0.111177554252214	0.0642384811867384
Mosaic_Mtr_BAPS10	0.0749765842251588	-0.517197085009539	6.01680895150348e-12
Mosaic_Mtr_BAPS12	0.284703373590851	1.42012666646722	6.33201322358778e-07
rRNA23S_2059	0.0504044120024237	2.50953560407557	0
rRNA23S_2611	0.0208053128527346	1.12286775263584	0
MtrCLOF	0.0999791995559325	-2.58279317930593	3.65403465685308e-137
