# Supplementary material for: Increased power from conditional bacterial genome-wide association identifies macrolide resistance mutations in Neisseria gonorrhoeae
Source: Nat Commun. 2020 Oct 23;11:5374. doi: 10.1038/s41467-020-19250-6 (PMC7584619; doi:10.1038/s41467-020-19250-6)
Supplement: Supplementary file 8 — Supplementary Data 5 [file 41467_2020_19250_MOESM8_ESM.zip › Supplementary Data 5.csv]

term	std.error	estimate	p.value
(Intercept)	0.0606471873084153	-2.6050462293769	0
CountryAngola	1.21576127863978	-0.719548437183626	0.553981287680225
CountryArgentina	1.21549619024047	0.340182843591774	0.779589146343653
CountryArmenia	1.21636084158437	0.665129472440267	0.584530592861754
CountryAustralia	0.120959326650213	-0.695787809890346	9.40179183418891e-09
CountryAustria	0.544074032426011	-0.0199346394700734	0.97077404832282
CountryBelarus	0.24520025835752	0.126795646843546	0.605104886919276
CountryBelgium	0.167713803419397	-0.107385527523729	0.522017104797399
CountryBhutan	0.551321096075219	-1.26084749955094	0.0222454808167687
CountryBrazil	0.860854173258395	-0.181706376465909	0.832837060100709
CountryBulgaria	1.21448480813241	-0.778555669081842	0.521518039862627
CountryCabo Verde	0.864724197471194	-1.49890096183168	0.0830969031782449
CountryCanada	0.0777035824741353	0.34639504611133	8.48191485661993e-06
CountryCaribbean	1.21569603634373	-4.58700566835435	0.000163312672726001
CountryChile	0.860080819229714	0.339498859840621	0.69306195848224
CountryChina	0.432317803951035	-1.07757584057546	0.0127191681799587
CountryCuba	0.609472334364942	-2.15449007477978	0.000411946040033386
CountryCyprus	0.860115208082885	0.441701065368705	0.607601378484083
CountryDenmark	0.159135527817658	-0.352268192872791	0.0269047554914536
CountryEcuador	1.21550896278463	-1.19529199916987	0.325480513006846
CountryEstonia	0.298305225568556	0.195122204642055	0.513079831529216
CountryFinland	1.21448480813241	0.221444330918144	0.855327404692909
CountryFrance	0.158507253068828	-0.833239142270656	1.53517531278979e-07
CountryGermany	0.460596497875901	-1.54289292981685	0.000815571526276697
CountryGreece	0.171322008401695	0.157410356563668	0.358251338295359
CountryGuinea	1.21573078011967	-2.91602138891958	0.0165002661678623
CountryGuinea-Bissau	0.253001673908044	-1.23638043384416	1.06097437656603e-06
CountryHungary	0.608273402693324	-0.70736376644445	0.244931204515792
CountryIceland	0.543862360477769	-0.419138904103035	0.440943271209062
CountryIndia	0.266889238228781	-0.812832228855949	0.00233604221388377
CountryIndonesia	0.544659670958061	-1.91175464091985	0.000452586991484957
CountryIreland	0.198869125742765	1.02961966134813	2.35042694715106e-07
CountryItaly	0.232479398463547	-3.78089750294326	8.36159624631933e-58
CountryIvory Coast	0.860418574575865	-1.30227146524131	0.130216066721899
CountryJamaica	0.860177939862226	-1.75182250168454	0.0417515700442037
CountryJapan	0.0811276533732125	-0.318003394541103	8.99693903011761e-05
CountryLatvia	0.385556467998193	0.515433172978536	0.181338814579693
CountryMalaysia	0.860572629811468	-1.64803130298232	0.0555519340351942
CountryMalta	0.275259920563921	-1.70863843065088	5.88325610946713e-10
CountryMorocco	0.70191496113565	-1.73249209923083	0.0136156978552043
CountryNetherlands	0.15516986544554	-0.815675143313028	1.53624750279365e-07
CountryNew Zealand	0.0696431433516642	-0.584196796478788	6.55399120386216e-17
CountryNorway	0.255292480626627	-0.110422089759789	0.665376155486689
CountryPakistan	0.326423295609051	-0.426900844650339	0.191004642929565
CountryPhilipines	1.21448480813241	-0.778555669081815	0.521518039862642
CountryPhilippines	0.338694742849023	-1.46396126941367	1.57768442527502e-05
CountryPoland	0.213539831096073	-0.773839498364876	0.000293502664413709
CountryPortugal	0.128092298966051	-0.468111406729562	0.000260694881393604
CountryRomania	1.21573078011967	-1.43958334497657	0.236425362214251
CountryRussia	0.38540218195463	0.203380178310089	0.597727895400064
CountrySaudi Arabia	1.21448480813241	-2.74433995374395	0.0238900430932573
CountryScotland	0.860878940408686	-0.53911921342917	0.531188106552419
CountrySlovakia	0.460132872979957	0.160533834297237	0.727191676218281
CountrySlovenia	0.249845056424427	-0.360267996856536	0.149383016443414
CountrySouth Africa	0.702036024387457	-1.45111592338831	0.0387913364700927
CountrySpain	0.113725594923544	-0.163668738881305	0.150177583825543
CountrySweden	0.167601475584871	-0.381995035873565	0.0227035166528115
CountryTanzania	0.860589356688017	-1.69529199916987	0.0489100026043305
CountryThailand	0.250329959796285	-1.47126456666833	4.47736768990598e-09
CountryThe Gambia	0.545749375551377	-1.62109137759369	0.00299019589319546
CountryTurkey	0.608745655206714	-1.14767934415172	0.0594525101588466
CountryUganda	1.21716939058155	-1.98357142558206	0.103244892399838
CountryUK	0.0700832090394779	-0.522292984907233	1.09620734537765e-13
CountryUnmapped	1.21528799784638	1.23881855870945	0.308086958428165
CountryVietnam	0.497194611536412	-0.202908506600103	0.68321505999567
MtrR_39T	0.0637079785930711	0.0788452896914094	0.215928537631839
MtrR_39Unmapped	0.283746615459711	0.299239538325207	0.291665461254818
MtrR_45D	0.0622929385766655	0.36622767066743	4.42882688656356e-09
MtrR_45Unmapped	0.351998824605397	0.273378081082228	0.437409946338824
mtr_promoter-	0.0577536794926339	1.38360189845874	2.41850383542327e-119
mtr_promoterG	1.21547277915162	1.6050462293769	0.186732655366427
mtr_promoterUnmapped	0.18258295473665	0.992147630971039	5.80873126924984e-08
mtrRtruncated	0.0804760865918584	-0.0245785690794249	0.760064833685624
mtrRUnmapped	1.27868649518422	-3.0829136622273	0.0159494384333574
Mosaic_Mtr_BAPS-2147483648	0.481079652526699	0.203833924237623	0.671804544058426
Mosaic_Mtr_BAPS1	0.0821690794486174	1.18601809609369	3.51694754019202e-46
Mosaic_Mtr_BAPS2	0.321931225436023	1.95706448745917	1.31032962151803e-09
Mosaic_Mtr_BAPS3	0.378743164205452	2.19774779908206	6.98071490112717e-09
Mosaic_Mtr_BAPS4	0.312401532960842	2.47948576338979	2.60925466698372e-15
Mosaic_Mtr_BAPS5	0.408693450334806	0.757637904559707	0.0638337682837576
Mosaic_Mtr_BAPS6	0.398146139459628	1.79045464723711	7.06950690426817e-06
Mosaic_Mtr_BAPS7	0.641133348376299	-0.171039574861616	0.789653396554721
Mosaic_Mtr_BAPS8	0.29348513209488	1.04980086223958	0.000351267700186459
Mosaic_Mtr_BAPS9	0.0590012523553119	-0.1654460561153	0.00506761110987516
Mosaic_Mtr_BAPS10	0.0735580292010343	-0.456011919394559	6.18803371247745e-10
Mosaic_Mtr_BAPS12	0.279129352068585	1.56366642407896	2.24851412217401e-08
rRNA23S_2059	0.0493396006493166	2.51176100218875	0
rRNA23S_2611	0.0204137085950556	1.14247164593083	0
MtrCLOF	0.0978917377347005	-2.59306068752861	1.28675664393517e-143
RplD_G70D1	0.0909889548556933	1.14444903182014	1.13575456449354e-35
RplD_G70DUnmapped	1.30785171164673	0.181279145561836	0.889765982446294
RplD_G68.A72_other_mutations1	0.213750495611138	1.29424042402002	1.52167807493781e-09
