# Supplementary material for: Increased power from conditional bacterial genome-wide association identifies macrolide resistance mutations in Neisseria gonorrhoeae
Source: Nat Commun. 2020 Oct 23;11:5374. doi: 10.1038/s41467-020-19250-6 (PMC7584619; doi:10.1038/s41467-020-19250-6)
Supplement: Supplementary file 9 — Supplementary Data 6 [file 41467_2020_19250_MOESM9_ESM.zip]

Archive with 1 entries (1 files):
- Supplementary Data 6.csv
