# Supplementary material for: Increased power from conditional bacterial genome-wide association identifies macrolide resistance mutations in Neisseria gonorrhoeae
Source: Nat Commun. 2020 Oct 23;11:5374. doi: 10.1038/s41467-020-19250-6 (PMC7584619; doi:10.1038/s41467-020-19250-6)
Supplement: Supplementary file 9 — Supplementary Data 6 [file 41467_2020_19250_MOESM9_ESM.zip › Supplementary Data 6.csv]

GWAS_ID	SRA_accession	Country	Reference	Year	MtrR_39	MtrR_45	mtr_promoter	mtrR	Mosaic_Mtr_BAPS	rRNA23S_2059	rRNA23S_2611	RplD_G70D	RplD_G68-A72_other_mutations	Azithromycin_adjusted	Azithromycin_adjusted_log	assembly_length	assembly_coverage	assembly_contigs	mapping_coverage	mapping_percentage	mapping_percent_missing
SRR1661153	SRR1661153	Canada	Demczuk2015	1994.0	A	D	-	full_length	11	0	0	0.0	0.0	0.5	-1.0	2130620.0	67.19030000000001	76.0	135.0	84.59758496715351	9.112622
SRR1661154	SRR1661154	Canada	Demczuk2015	1996.0	T	G	-	full_length	11	0	0	0.0	0.0	0.25	-2.0	2149461.0	59.3624	80.0	126.0	86.1233427025288	8.030152000000001
SRR1661155	SRR1661155	Canada	Demczuk2015	1998.0	A	G	-	full_length	11	0	0	0.0	0.0	1.0	0.0	2161128.0	69.1044	70.0	141.0	95.78387564492012	5.653118
SRR1661156	SRR1661156	Canada	Demczuk2015	1997.0	T	D	-	full_length	11	0	0	0.0	0.0	0.25	-2.0	2146415.0	74.8434	65.0	153.0	90.04072416127437	8.462943
SRR1661157	SRR1661157	Canada	Demczuk2015	1998.0	A	G		full_length	11	0	0	0.0	0.0	0.125	-3.0	2149305.0	76.1005	75.0	150.0	87.20076099866718	9.0654
SRR1661158	SRR1661158	Canada	Demczuk2015	2000.0	A	D	-	full_length	11	0	0	0.0	0.0	0.25	-2.0	2105325.0	132.29	66.0	291.0	96.86259753617679	7.5658199999999995
SRR1661159	SRR1661159	Canada	Demczuk2015	2001.0	A	G	A	full_length	9	0	0	0.0	0.0	0.063	-3.98850436116217	2118194.0	57.9901	75.0	123.0	80.28658305819097	8.597574
SRR1661161	SRR1661161	Canada	Demczuk2015	2001.0	A	G	-	full_length	11	0	0	0.0	0.0	0.5	-1.0	2168715.0	78.061	85.0	171.0	91.91217641492105	3.8803330000000003
SRR1661162	SRR1661162	Canada	Demczuk2015	2001.0	A	G	A	full_length	10	0	0	0.0	0.0	0.063	-3.98850436116217	2156440.0	30.3569	95.0	158.0	87.28489197688307	7.104400999999999
SRR1661163	SRR1661163	Canada	Demczuk2015	2001.0	T	G	A	full_length	11	0	0	0.0	0.0	0.5	-1.0	2100822.0	78.62935	68.0	174.0	93.7921371011448	8.036514
SRR1661164	SRR1661164	Canada	Demczuk2015	2001.0	A	D	-	full_length	11	0	0	0.0	0.0	0.5	-1.0	2108424.0	84.2218	71.0	178.0	95.205679830202	7.737234
SRR1661165	SRR1661165	Canada	Demczuk2015	2001.0	A	D	A	full_length	11	0	0	0.0	0.0	0.25	-2.0	2149958.0	71.4673	80.0	162.0	86.89231567481879	7.305160000000001
SRR1661166	SRR1661166	Canada	Demczuk2015	2001.0	A	G	-	full_length	11	0	0	0.0	0.0	0.5	-1.0	2165431.0	74.51785000000002	80.0	165.0	96.84495008322395	3.8834239999999998
SRR1661167	SRR1661167	Canada	Demczuk2015	2002.0	A	G	-	full_length	11	0	0	0.0	0.0	2.0	1.0	2152741.0	115.6895	64.0	261.0	97.73968865805529	5.360827
SRR1661169	SRR1661169	Canada	Demczuk2015	2004.0	A	G	A	full_length	11	0	0	0.0	0.0	0.063	-3.98850436116217	2136955.0	14.51585	92.0	77.0	76.5515986451672	7.894804
SRR1661171	SRR1661171	Canada	Demczuk2015	2005.0	A	G	A	full_length	10	0	0	0.0	0.0	0.063	-3.98850436116217	2158973.0	93.421	71.0	150.0	96.55285865972752	6.858212
SRR1661172	SRR1661172	Canada	Demczuk2015	2005.0	A	G	A	full_length	9	0	0	0.0	0.0	0.125	-3.0	2205903.0	97.9272	78.0	173.0	94.51073865011179	6.005533
SRR1661173	SRR1661173	Canada	Demczuk2015	2006.0	A	G	-	full_length	11	0	0	0.0	0.0	0.5	-1.0	2164009.0	50.1802	70.0	105.0	78.85833903563156	4.145563
SRR1661174	SRR1661174	Canada	Demczuk2015	2005.0	A	G	-	full_length	11	0	0	0.0	0.0	0.063	-3.98850436116217	2160123.0	49.0314	93.0	120.0	82.7677729794305	5.63336
SRR1661177	SRR1661177	Canada	Demczuk2015	2005.0	T	G	A	full_length	9	0	0	0.0	0.0	0.25	-2.0	2153803.0	16.67235	94.0	83.0	94.88257401209576	6.836483
SRR1661179	SRR1661179	Canada	Demczuk2015	2006.0	A	G	-	full_length	11	0	0	0.0	0.0	0.25	-2.0	2227661.0	59.4193	78.0	128.0	85.05252171389002	5.052184
SRR1661180	SRR1661180	Canada	Demczuk2015	2006.0	A	G	A	full_length	9	0	0	0.0	0.0	0.032	-4.965784284662087	2135036.0	53.2491	66.0	91.0	94.21329125851663	9.10523
SRR1661181	SRR1661181	Canada	Demczuk2015	2006.0	A	D	A	full_length	11	0	0	0.0	1.0	0.125	-3.0	2140583.0	69.12955	78.0	154.0	88.95855460032325	8.588434
SRR1661182	SRR1661182	Canada	Demczuk2015	2006.0	A	D	A	full_length	11	0	0	0.0	1.0	0.125	-3.0	2137568.0	92.2425	76.0	214.0	91.49818093801387	8.753979
SRR1661183	SRR1661183	Canada	Demczuk2015	2006.0	A	G	-	full_length	11	0	0	1.0	0.0	1.0	0.0	2158324.0	41.416000000000004	97.0	103.0	71.98690683426275	5.669874
SRR1661184	SRR1661184	Canada	Demczuk2015	2006.0	A	G	-	full_length	11	0	0	0.0	0.0	0.5	-1.0	2167963.0	45.9406	94.0	110.0	86.03607722495218	4.295158
SRR1661185	SRR1661185	Canada	Demczuk2015	2006.0	A	G	-	full_length	11	0	0	0.0	0.0	0.25	-2.0	2167524.0	105.785	59.0	233.0	93.77195338522131	4.949049
SRR1661187	SRR1661187	Canada	Demczuk2015	2006.0	A	G	-	full_length	11	0	0	0.0	0.0	0.25	-2.0	2157897.0	40.6637	73.0	95.0	80.16901951123458	4.443678
SRR1661190	SRR1661190	Canada	Demczuk2015	2007.0	A	G	-	full_length	11	0	0	0.0	0.0	0.25	-2.0	2165610.0	212.5165	74.0	476.0	88.12470604014231	4.838297
SRR1661191	SRR1661191	Canada	Demczuk2015	2006.0	A	G	-	full_length	11	0	0	0.0	0.0	0.25	-2.0	2162118.0	25.5981	83.0	53.0	85.06825475067149	5.978472
SRR1661192	SRR1661192	Canada	Demczuk2015	2006.0	A	G	-	full_length	11	0	0	0.0	0.0	0.25	-2.0	2162207.0	47.3686	69.0	104.0	95.67538491792659	5.439769
SRR1661193	SRR1661193	Canada	Demczuk2015	2007.0	A	G	-	full_length	11	0	0	0.0	0.0	0.032	-4.965784284662087	2167466.0	40.10965	68.0	80.0	92.74667096849886	5.477403
SRR1661194	SRR1661194	Canada	Demczuk2015	2007.0	A	D	A	full_length	11	0	0	0.0	0.0	0.25	-2.0	2163094.0	62.1566	82.0	120.0	90.54109735796813	7.064527
SRR1661195	SRR1661195	Canada	Demczuk2015	2007.0	A	G	A	full_length	11	0	0	0.0	0.0	0.25	-2.0	2104357.0	15.1498	99.0	61.0	89.49188971709299	8.823288
SRR1661199	SRR1661199	Canada	Demczuk2015	2008.0	A	G	-	full_length	11	0	0	0.0	0.0	0.5	-1.0	2162666.0	82.0938	77.0	188.0	75.37008446871234	3.900315
SRR1661200	SRR1661200	Canada	Demczuk2015	2008.0	A	G	-	full_length	11	0	0	0.0	0.0	0.5	-1.0	2163469.0	66.8896	71.0	133.0	77.26802887547849	4.208689
SRR1661201	SRR1661201	Canada	Demczuk2015	2008.0	A	G	-	full_length	11	0	0	0.0	0.0	0.5	-1.0	2158815.0	75.06395	68.0	174.0	94.07919838306177	4.288258
SRR1661202	SRR1661202	Canada	Demczuk2015	2008.0	A	G	-	full_length	11	0	0	0.0	0.0	0.5	-1.0	2158983.0	62.44450000000001	80.0	138.0	95.18205133434627	4.256001
SRR1661203	SRR1661203	Canada	Demczuk2015	2008.0	A	G	-	full_length	11	0	0	0.0	0.0	0.5	-1.0	2161004.0	62.7636	71.0	147.0	96.8988859296006	4.334942
SRR1661206	SRR1661206	Canada	Demczuk2015	2008.0	A	G	-	full_length	11	0	0	0.0	0.0	0.5	-1.0	2159832.0	36.1025	75.0	78.0	96.2144046916386	4.9692099999999995
SRR1661209	SRR1661209	Canada	Demczuk2015	2009.0	A	G	-	full_length	11	0	4	0.0	0.0	16.0	4.0	2145309.0	15.66995	102.0	78.0	95.16865226629795	5.680089
SRR1661210	SRR1661210	Canada	Demczuk2015	2009.0	A	G	-	full_length	11	0	0	0.0	0.0	0.5	-1.0	2161650.0	76.5835	76.0	169.0	88.54947301250819	4.302819
SRR1661211	SRR1661211	Canada	Demczuk2015	2009.0	T	G	A	full_length	1	0	0	0.0	0.0	0.5	-1.0	2111022.0	45.5779	94.0	119.0	86.53331790918682	7.626751
SRR1661214	SRR1661214	Canada	Demczuk2015	2009.0	A	G	-	full_length	11	0	0	0.0	0.0	0.25	-2.0	2156897.0	61.91645	66.0	140.0	95.72162583662363	5.970229
SRR1661215	SRR1661215	Canada	Demczuk2015	2009.0	A	G	-	full_length	11	0	0	0.0	0.0	0.25	-2.0	2160068.0	45.2302	69.0	99.0	94.51388135188522	4.437764
SRR1661218	SRR1661218	Canada	Demczuk2015	2010.0	T	G	A	full_length	1	0	0	0.0	0.0	0.25	-2.0	2109337.0	28.2125	97.0	138.0	79.98097528440611	8.119219000000001
SRR1661224	SRR1661224	Canada	Demczuk2015	2009.0	A	G	A	full_length	9	0	0	0.0	0.0	0.125	-3.0	2198711.0	24.4008	109.0	113.0	90.06401149506004	6.651000999999999
SRR1661225	SRR1661225	Canada	Demczuk2015	2010.0	A	G	A	full_length	9	0	0	0.0	0.0	0.125	-3.0	2202226.0	57.2485	73.0	137.0	85.0898611507878	6.189895
SRR1661226	SRR1661226	Canada	Demczuk2015	2010.0	A	G	-	full_length	11	0	0	0.0	0.0	0.25	-2.0	2170578.0	41.8268	99.0	102.0	73.1476369527563	3.936067
SRR1661228	SRR1661228	Canada	Demczuk2015	2010.0	A	G	-	full_length	11	0	0	0.0	0.0	0.5	-1.0	2158965.0	46.7856	85.0	124.0	80.48770289468116	4.435703
SRR1661230	SRR1661230	Canada	Demczuk2015	2010.0	A	G	-	full_length	11	0	0	0.0	0.0	0.25	-2.0	2181089.0	41.169	105.0	86.0	73.13904887139398	4.607296
SRR1661231	SRR1661231	Canada	Demczuk2015	2010.0	A	G	-	full_length	11	0	0	0.0	0.0	0.5	-1.0	2184702.0	48.3501	98.0	100.0	72.35958070940114	4.423114
SRR1661233	SRR1661233	Canada	Demczuk2015	2010.0	A	G	-	full_length	11	0	0	0.0	0.0	0.5	-1.0	2113609.0	16.4478	101.0	60.0	80.41529910474326	5.557823
SRR1661234	SRR1661234	Canada	Demczuk2015	2010.0	T	G	A	full_length	9	0	0	0.0	0.0	0.125	-3.0	2161239.0	67.8916	73.0	118.0	94.10922438208574	6.32139
SRR1661235	SRR1661235	Canada	Demczuk2015	2010.0	T	G	A	full_length	9	0	0	0.0	0.0	0.125	-3.0	2161979.0	102.0905	74.0	183.0	97.66523499451179	6.173541999999999
SRR1661236	SRR1661236	Canada	Demczuk2015	2010.0	A	G	A	full_length	10	0	0	0.0	0.0	0.063	-3.98850436116217	2158128.0	102.1235	70.0	166.0	95.8113807543874	6.608975999999999
SRR1661237	SRR1661237	Canada	Demczuk2015	2010.0	T	G	A	full_length	9	0	0	0.0	0.0	0.125	-3.0	2163502.0	102.8625	84.0	169.0	88.35817308854269	6.220181
SRR1661238	SRR1661238	Canada	Demczuk2015	2010.0	T	G	A	full_length	9	0	0	0.0	0.0	0.125	-3.0	2159377.0	92.1479	71.0	163.0	82.3048234808699	6.106383
SRR1661239	SRR1661239	Canada	Demczuk2015	2010.0	T	G	A	full_length	9	0	0	0.0	0.0	0.125	-3.0	2163562.0	107.2045	78.0	187.0	96.3336202794687	6.0186150000000005
SRR1661240	SRR1661240	Canada	Demczuk2015	2010.0	T	G	A	full_length	9	0	0	0.0	0.0	0.125	-3.0	2162829.0	96.8883	77.0	170.0	95.10501665781469	6.049932
SRR1661241	SRR1661241	Canada	Demczuk2015	2011.0	T	G	A	full_length	9	0	0	0.0	0.0	0.125	-3.0	2164826.0	80.3781	71.0	141.0	97.10477380390816	6.343388
SRR1661243	SRR1661243	Canada	Demczuk2015	2010.0	A	G	-	full_length	11	0	0	0.0	0.0	1.0	0.0	2166653.0	41.108999999999995	93.0	103.0	84.20299783735494	3.991129
SRR1661248	SRR1661248	Canada	Demczuk2015	2010.0	A	G	-	full_length	11	0	0	0.0	0.0	0.5	-1.0	2168385.0	30.5508	102.0	69.0	74.12923250958404	5.052811
SRR1661250	SRR1661250	Canada	Demczuk2015	2010.0	A	G	-	full_length	11	0	0	1.0	0.0	1.0	0.0	2149516.0	49.24330000000001	80.0	129.0	75.91887935457451	5.761181
SRR1661252	SRR1661252	Canada	Demczuk2015	2010.0	A	G	-	full_length	11	0	0	0.0	0.0	0.5	-1.0	2089082.0	14.8977	108.0	53.0	79.34654319786453	6.59558
SRR1661254	SRR1661254	Canada	Demczuk2015	2011.0	A	G	-	full_length	11	0	0	0.0	0.0	0.25	-2.0	2160214.0	32.1537	89.0	75.0	78.53981188069011	4.563524
SRR1661255	SRR1661255	Canada	Demczuk2015	2011.0	T	G	A	full_length	9	0	0	0.0	0.0	0.032	-4.965784284662087	2050073.0	12.4407	86.0	62.0	88.10538420914955	7.266496000000001
SRR1661256	SRR1661256	Canada	Demczuk2015	2011.0	T	G	A	full_length	9	0	0	0.0	0.0	0.032	-4.965784284662087	2153181.0	81.15605	64.0	144.0	96.08261218268265	6.3429400000000005
SRR1661258	SRR1661258	Canada	Demczuk2015	2010.0	A	G	-	full_length	11	0	0	0.0	0.0	0.5	-1.0	2171358.0	58.978	99.0	152.0	94.1331812003898	3.9842739999999996
SRR1661259	SRR1661259	Canada	Demczuk2015	2010.0	A	G	-	full_length	11	0	0	0.0	0.0	0.5	-1.0	2166574.0	37.7532	86.0	82.0	70.48717631883767	4.568632
SRR1661260	SRR1661260	Canada	Demczuk2015	2010.0	A	G	A	full_length	9	0	0	0.0	0.0	0.125	-3.0	2098654.0	94.61855	76.0	155.0	98.32850216285192	9.004693
SRR1661261	SRR1661261	Canada	Demczuk2015	2010.0	T	G	A	full_length	1	0	0	0.0	0.0	0.25	-2.0	2114552.0	159.21200000000002	83.0	324.0	92.05255891600868	7.171469999999999
SRR1661262	SRR1661262	Canada	Demczuk2015	2010.0	A	G	-	full_length	11	0	0	0.0	0.0	1.0	0.0	2160596.0	42.1249	93.0	116.0	83.0979215436147	4.674589
SRR1661263	SRR1661263	Canada	Demczuk2015	2010.0	T	G		full_length	11	0	0	0.0	0.0	0.125	-3.0	2155538.0	88.38855000000002	78.0	149.0	95.734292199672	6.360368
SRR1661264	SRR1661264	Canada	Demczuk2015	2010.0	A	G	A	full_length	9	0	0	0.0	0.0	0.125	-3.0	2152276.0	27.30685	86.0	46.0	97.39210916447568	7.594539
SRR1661265	SRR1661265	Canada	Demczuk2015	2010.0	A	G	-	full_length	11	0	3	0.0	0.0	1.0	0.0	2163637.0	51.7893	95.0	148.0	88.34770174483435	4.538748
SRR1661266	SRR1661266	Canada	Demczuk2015	2011.0	A	G	A	full_length	9	0	0	0.0	0.0	0.125	-3.0	2138775.0	87.0234	69.0	140.0	90.33531162857578	9.137846000000001
SRR1661267	SRR1661267	Canada	Demczuk2015	2011.0	A	G	A	full_length	9	0	0	0.0	0.0	0.063	-3.98850436116217	2136603.0	61.1368	70.0	104.0	85.77198429316465	9.131932
SRR1661268	SRR1661268	Canada	Demczuk2015	2011.0	A	G	-	full_length	11	0	0	0.0	0.0	0.5	-1.0	2165834.0	27.8496	97.0	63.0	72.89804590444757	4.8431809999999995
SRR1661269	SRR1661269	Canada	Demczuk2015	2011.0	A	G	-	full_length	11	0	0	0.0	0.0	0.25	-2.0	2159949.0	27.5139	86.0	67.0	79.76657878845323	4.692465
SRR1661270	SRR1661270	Canada	Demczuk2015	2011.0	A	G	-	full_length	11	0	0	0.0	0.0	0.5	-1.0	2157706.0	57.4402	81.0	131.0	75.40380757258706	4.598783999999999
SRR1661271	SRR1661271	Canada	Demczuk2015	2011.0	A	G	-	full_length	11	0	0	0.0	0.0	0.5	-1.0	2166132.0	57.9694	86.0	131.0	78.87527670949045	4.228447
SRR1661272	SRR1661272	Canada	Demczuk2015	2011.0	A	G	-	full_length	11	0	0	0.0	0.0	0.5	-1.0	2159606.0	113.8055	66.0	244.0	87.40508237065241	4.048476
SRR1661274	SRR1661274	Canada	Demczuk2015	2011.0	A	G	-	full_length	11	0	0	0.0	0.0	0.063	-3.98850436116217	2158101.0	64.56975	68.0	150.0	78.92509267091053	4.3478900000000005
SRR1661275	SRR1661275	Canada	Demczuk2015	2011.0	A	G	A	full_length	9	0	0	0.0	0.0	0.125	-3.0	2209330.0	107.97200000000001	85.0	182.0	94.59194581194214	5.873949
SRR1661280	SRR1661280	Canada	Demczuk2015	2011.0	A	G	-	full_length	11	0	0	0.0	0.0	0.032	-4.965784284662087	2164105.0	62.7209	63.0	150.0	94.05073462641519	5.692454
SRR1661281	SRR1661281	Canada	Demczuk2015	2011.0	T	G	A	full_length	1	0	0	0.0	1.0	1.0	0.0	2114465.0	60.3883	70.0	143.0	85.93423123028309	7.850002000000001
SRR1661282	SRR1661282	Canada	Demczuk2015	2011.0	T	G	A	full_length	9	0	0	0.0	0.0	0.25	-2.0	2166233.0	105.329	81.0	188.0	95.4426351485175	5.998901999999999
SRR1661283	SRR1661283	Canada	Demczuk2015	2011.0	A	G	-	full_length	11	0	0	0.0	0.0	0.25	-2.0	2155990.0	38.8152	84.0	92.0	71.04307165376503	4.776694
SRR1661285	SRR1661285	Canada	Demczuk2015	2012.0	T	G	A	full_length	9	0	0	0.0	0.0	0.032	-4.965784284662087	2156425.0	97.9784	69.0	173.0	96.7709589086032	6.417088
SRR1661286	SRR1661286	Canada	Demczuk2015	2011.0	T	G	A	full_length	9	0	0	0.0	0.0	0.125	-3.0	2156692.0	96.5956	70.0	172.0	96.18529035363257	6.302976
SRR1661287	SRR1661287	Canada	Demczuk2015	2011.0	T	G	A	full_length	9	0	0	0.0	0.0	0.125	-3.0	2151595.0	76.6036	75.0	137.0	93.88589842343471	6.536262000000001
SRR1661288	SRR1661288	Canada	Demczuk2015	2011.0	T	G	A	full_length	9	0	0	0.0	0.0	0.125	-3.0	2157949.0	65.82505	80.0	118.0	94.59091102235064	6.204097
SRR1661289	SRR1661289	Canada	Demczuk2015	2011.0	A	G	A	full_length	9	0	0	0.0	0.0	0.125	-3.0	2119746.0	93.98525	70.0	161.0	96.1767239155199	8.427817999999998
SRR1661291	SRR1661291	Canada	Demczuk2015	2011.0	A	G	A	full_length	9	0	0	0.0	0.0	0.125	-3.0	2093339.0	64.5578	64.0	111.0	98.02970013350912	9.057291000000001
SRR1661292	SRR1661292	Canada	Demczuk2015	2012.0	A	G	-	full_length	11	0	0	0.0	0.0	0.5	-1.0	2157033.0	15.9472	99.0	61.0	85.83703197323675	5.602222
SRR1661293	SRR1661293	Canada	Demczuk2015	2011.0	A	D	-	full_length	11	0	0	0.0	0.0	0.5	-1.0	2098872.0	43.6263	94.0	95.0	84.60823455108401	8.022043
SRR1661295	SRR1661295	Canada	Demczuk2015	2011.0	A	D	A	full_length	11	0	0	0.0	0.0	0.032	-4.965784284662087	2114269.0	87.4147	84.0	151.0	96.9261589913589	7.526081
SRR1661298	SRR1661298	Canada	Demczuk2015	2012.0	A	G	-	full_length	11	0	0	0.0	0.0	0.5	-1.0	2161682.0	52.4805	71.0	131.0	72.6119808849147	4.4439470000000005
SRR1661307	SRR1661307	Canada	Demczuk2015	2009.0	A	G	-	full_length	11	0	0	0.0	0.0	0.5	-1.0	2167707.0	52.03535	74.0	116.0	89.588517270232	4.2957849999999995
SRR1661308	SRR1661308	Canada	Demczuk2015	2009.0	A	G	-	full_length	11	0	0	0.0	0.0	0.5	-1.0	2165163.0	73.01615000000002	74.0	168.0	77.66062002741336	4.299504
SRR1661309	SRR1661309	Canada	Demczuk2015	2009.0	A	G	-	full_length	11	0	0	0.0	0.0	0.25	-2.0	2160342.0	72.21035	60.0	173.0	91.57907038149516	5.408318
SRR1661310	SRR1661310	Canada	Demczuk2015	2009.0	A	G	-	full_length	11	0	0	0.0	0.0	0.5	-1.0	2164823.0	45.3911	77.0	88.0	77.02525254957484	4.621364
SRR1661312	SRR1661312	Canada	Demczuk2015	2010.0	T	G	A	full_length	11	0	0	0.0	0.0	0.25	-2.0	2150753.0	45.8056	76.0	96.0	79.47018729371325	9.21159
SRR1661313	SRR1661313	Canada	Demczuk2015	2010.0	T	G	A	full_length	1	0	0	0.0	0.0	0.25	-2.0	2109963.0	98.6304	73.0	228.0	88.0297580977853	7.457891
SRR1661314	SRR1661314	Canada	Demczuk2015	2011.0	A	G	A	full_length	9	0	0	0.0	0.0	0.125	-3.0	2198610.0	56.6933	71.0	136.0	70.56653984961014	6.36664
SRR1661315	SRR1661315	Canada	Demczuk2015	2012.0	A	G	-	full_length	11	0	4	0.0	0.0	8.0	3.0	2163246.0	32.5525	71.0	87.0	80.23623760131912	4.751201
SRR1661316	SRR1661316	Canada	Demczuk2015	2012.0	A	D	A	full_length	11	0	0	0.0	0.0	0.25	-2.0	2132942.0	31.4312	103.0	72.0	94.83054722330843	9.586945
SRR1661317	SRR1661317	Canada	Demczuk2015	2012.0	A	D	-	full_length	11	0	0	0.0	0.0	0.032	-4.965784284662087	2090908.0	92.8384	78.0	161.0	97.9990438509993	8.81715
SRR1661318	SRR1661318	Canada	Demczuk2015	2012.0	A	G	A	truncated	10	0	0	0.0	0.0	0.008	-6.965784284662088	2164658.0	89.82735	72.0	147.0	95.39394341448812	6.52318
SRR1661319	SRR1661319	Canada	Demczuk2015	2012.0	A	G	A	full_length	9	0	0	0.0	0.0	0.125	-3.0	2152478.0	84.28399999999999	69.0	141.0	97.19811521190366	7.112152
SRR1661320	SRR1661320	Canada	Demczuk2015	2013.0	A	D	A	full_length	11	0	0	0.0	0.0	0.063	-3.98850436116217	2156958.0	84.3693	85.0	146.0	96.46723252990549	5.404106
SRR1661321	SRR1661321	Canada	Demczuk2015	2012.0	A	G	A	full_length	9	0	0	0.0	0.0	0.125	-3.0	2161166.0	86.7387	85.0	149.0	96.11706670166723	6.299795
SRR1661322	SRR1661322	Canada	Demczuk2015	1989.0	A	D	-	full_length	11	0	0	0.0	0.0	0.5	-1.0	2104156.0	61.278	71.0	128.0	96.38952446042452	8.963519999999999
SRR1661324	SRR1661324	Canada	Demczuk2016	1991.0	A	G	A	full_length	9	0	0	0.0	0.0	0.12	-3.0588936890535687	2199128.0	78.0273	81.0	133.0	96.09064778329812	6.624254
SRR1661325	SRR1661325	Thailand	Demczuk2016	1997.0	A	G	-	full_length	11	0	0	0.0	0.0	0.25	-2.0	2152812.0	86.9129	81.0	153.0	88.69176449153579	7.837188
SRR1661326	SRR1661326	Japan	Demczuk2016	2003.0	A	D	-	full_length	11	0	0	0.0	0.0	0.25	-2.0	2108717.0	108.5595	76.0	188.0	91.66318992486288	7.994624000000001
SRR1661327	SRR1661327		Demczuk2016	1996.0	A	D	A	full_length	11	0	0	0.0	0.0	0.5	-1.0	2140730.0	89.9517	85.0	154.0	80.18207663524049	8.610611
SRR1661328	SRR1661328	Philippines	Demczuk2016	1992.0	A	D	-	full_length	11	0	0	0.0	0.0	0.25	-2.0	2165687.0	77.3063	80.0	134.0	86.28447012023031	6.969053
SRR1661329	SRR1661329	Australia	Demczuk2016	2001.0	T	G		truncated	11	0	0	0.0	0.0	0.12	-3.0588936890535687	2158930.0	80.3673	88.0	135.0	85.29714763472151	8.026657
SRR1661330	SRR1661330	Canada	Demczuk2016	1991.0	A	G	-	full_length	11	0	0	0.0	0.0	0.25	-2.0	2161563.0	67.5529	83.0	117.0	72.89621453590046	8.035349
SRR1661331	SRR1661331	USA	Demczuk2016		A	G		full_length	6	0	0	0.0	0.0	2.0	1.0	2118713.0	70.8864	81.0	120.0	96.12817883045624	7.544225999999999
SRR2736093	SRR2736093	Canada	Demczuk2016	1998.0	A	G	-	full_length	11	0	0	0.0	0.0	2.0	1.0	2156010.0	108.071	63.0	165.0	95.37552938086874	5.633718
SRR2736094	SRR2736094	Canada	Demczuk2016	1998.0	A	G	-	full_length	11	0	0	0.0	0.0	2.0	1.0	2156643.0	82.4033	63.0	127.0	89.68642923332209	5.7266379999999995
SRR2736095	SRR2736095	Canada	Demczuk2016	1998.0	A	G	-	full_length	11	0	0	0.0	0.0	2.0	1.0	2159460.0	102.815	71.0	156.0	92.27579608881551	5.75697
SRR2736096	SRR2736096	Canada	Demczuk2016	1998.0	A	G	-	full_length	11	0	0	0.0	0.0	2.0	1.0	2169529.0	85.2814	87.0	130.0	91.70414715518784	3.840011
SRR2736097	SRR2736097	Canada	Demczuk2016	1997.0	A	G	-	full_length	11	0	0	0.0	0.0	2.0	1.0	2160474.0	88.50704999999998	74.0	134.0	97.60948453264065	5.718483999999999
SRR2736098	SRR2736098	Canada	Demczuk2016	1997.0	A	G	-	full_length	11	0	0	0.0	0.0	2.0	1.0	2162576.0	105.5765	74.0	156.0	96.2973198751327	5.6359580000000005
SRR2736099	SRR2736099	Canada	Demczuk2016	1997.0	A	G	-	full_length	11	0	0	0.0	0.0	2.0	1.0	2160737.0	88.57079999999998	74.0	130.0	96.807522889254	5.629955000000001
SRR2736100	SRR2736100	Canada	Demczuk2016	1997.0	A	G	-	full_length	11	0	0	0.0	0.0	2.0	1.0	2158602.0	59.02925000000001	70.0	89.0	91.17088192897393	5.998947
SRR2736101	SRR2736101	Canada	Demczuk2016	1997.0	A	G	-	full_length	11	0	0	0.0	0.0	2.0	1.0	2159484.0	70.07495	70.0	108.0	91.86997439284956	5.712301999999999
SRR2736102	SRR2736102	Canada	Demczuk2016	1997.0	A	G	-	full_length	11	0	0	0.0	0.0	2.0	1.0	2161515.0	86.7578	75.0	132.0	90.23989435590157	5.618396
SRR2736103	SRR2736103	Canada	Demczuk2016	1997.0	A	G	-	full_length	11	0	0	0.0	1.0	2.0	1.0	2160420.0	85.2673	63.0	134.0	96.97651754867384	5.976322
SRR2736104	SRR2736104	Canada	Demczuk2016	1998.0	A	G	-	full_length	11	0	0	0.0	0.0	2.0	1.0	2160617.0	102.9585	78.0	158.0	95.27229010369102	5.855624
SRR2736105	SRR2736105	Canada	Demczuk2016	1998.0	A	G	-	full_length	11	0	0	0.0	1.0	2.0	1.0	2171583.0	99.9451	71.0	156.0	96.5780105477886	5.499625
SRR2736106	SRR2736106	Canada	Demczuk2016	1998.0	A	G	-	full_length	11	0	0	0.0	0.0	2.0	1.0	2153240.0	107.87700000000001	59.0	158.0	92.176201333895	5.6402589999999995
SRR2736107	SRR2736107	Canada	Demczuk2016	1998.0	A	G	-	full_length	11	0	0	0.0	0.0	2.0	1.0	2157249.0	88.0959	70.0	139.0	90.63951093040579	5.771262
SRR2736108	SRR2736108	Canada	Demczuk2016	1999.0	A	G	-	full_length	11	0	0	0.0	0.0	2.0	1.0	2153081.0	89.3503	65.0	134.0	93.0881768524417	5.770903
SRR2736109	SRR2736109	Canada	Demczuk2016	1999.0	A	G	-	full_length	11	0	0	0.0	0.0	2.0	1.0	2156585.0	65.2369	65.0	96.0	95.22199763016657	5.870633
SRR2736110	SRR2736110	Canada	Demczuk2016	1998.0	A	D	A	full_length	11	0	3	0.0	0.0	4.0	2.0	2112487.0	94.83605	84.0	141.0	89.26780886801365	7.47738
SRR2736111	SRR2736111	Canada	Demczuk2016	1998.0	A	D	A	full_length	11	0	3	0.0	0.0	4.0	2.0	2111298.0	84.90635	86.0	129.0	91.70449286818977	7.686428
SRR2736112	SRR2736112	Canada	Demczuk2016	1999.0	A	G	-	full_length	11	0	0	0.0	0.0	2.0	1.0	2155140.0	57.2019	71.0	87.0	93.61874198211036	5.9347900000000005
SRR2736113	SRR2736113	Canada	Demczuk2016	1999.0	A	G	-	full_length	11	0	0	0.0	0.0	2.0	1.0	2154692.0	66.1344	67.0	102.0	92.49845640113683	5.906475
SRR2736114	SRR2736114	Canada	Demczuk2016	1999.0	A	G	-	full_length	11	0	0	0.0	0.0	2.0	1.0	2171504.0	64.5328	83.0	102.0	93.30713856521791	4.1000440000000005
SRR2736115	SRR2736115	Canada	Demczuk2016	1999.0	A	G	-	full_length	11	0	0	0.0	0.0	2.0	1.0	2158903.0	89.74950000000003	76.0	134.0	92.62225995691306	5.813331
SRR2736116	SRR2736116	Canada	Demczuk2016	2000.0	A	G	-	full_length	11	0	0	0.0	0.0	2.0	1.0	2153313.0	82.9533	67.0	124.0	80.90734030437933	5.838465
SRR2736117	SRR2736117	Canada	Demczuk2016	2000.0	A	G	-	full_length	11	0	0	1.0	0.0	2.0	1.0	2158485.0	92.0409	65.0	141.0	92.5563535436405	5.746575
SRR2736118	SRR2736118	Canada	Demczuk2016	1999.0	A	D	A	full_length	5	0	0	1.0	0.0	1.0	0.0	2109609.0	90.29445	78.0	137.0	93.2313223945963	8.270605999999999
SRR2736119	SRR2736119	Canada	Demczuk2016	1999.0	A	G	-	full_length	11	0	0	1.0	0.0	2.0	1.0	2158060.0	87.3639	63.0	137.0	94.0044839552726	5.791915
SRR2736120	SRR2736120	Canada	Demczuk2016	2000.0	A	G	-	full_length	11	0	0	1.0	0.0	2.0	1.0	2157462.0	84.9015	67.0	127.0	96.40997693680993	5.67077
SRR2736121	SRR2736121	Canada	Demczuk2016	2000.0	A	G	-	full_length	11	0	0	1.0	0.0	2.0	1.0	2156953.0	71.0674	71.0	107.0	95.2384284601754	5.7989489999999995
SRR2736122	SRR2736122	Canada	Demczuk2016	2000.0	A	G	-	full_length	11	0	0	1.0	0.0	2.0	1.0	2167986.0	66.9909	70.0	103.0	92.53516654745803	5.8498
SRR2736123	SRR2736123	Canada	Demczuk2016	2000.0	A	G	-	full_length	11	0	0	1.0	0.0	2.0	1.0	2161104.0	75.9601	68.0	117.0	97.61951002968675	5.715527
SRR2736124	SRR2736124	Canada	Demczuk2016	2000.0	A	G	-	full_length	11	0	0	0.0	0.0	2.0	1.0	2161607.0	59.39	63.0	91.0	94.30710774823963	5.987119
SRR2736125	SRR2736125	Canada	Demczuk2016	2001.0	A	G	-	full_length	11	0	0	0.0	0.0	2.0	1.0	2088629.0	13.2795	88.0	69.0	79.07093830994151	6.821383999999999
SRR2736126	SRR2736126	Canada	Demczuk2016	2001.0	A	G	-	full_length	11	0	0	0.0	0.0	2.0	1.0	2152363.0	26.86065	100.0	170.0	87.38631858378015	6.560948
SRR2736127	SRR2736127	Canada	Demczuk2016	2002.0	A	D	A	full_length	11	0	2	0.0	0.0	2.0	1.0	2142699.0	26.27515	100.0	67.0	79.91465719830288	8.65174
SRR2736128	SRR2736128	Canada	Demczuk2016	2002.0	A	G	-	full_length	11	0	0	0.0	0.0	2.0	1.0	2154776.0	18.83225	98.0	46.0	87.05432125310128	7.160269
SRR2736129	SRR2736129	Canada	Demczuk2016	2003.0	A	G	-	full_length	11	0	3	0.0	0.0	8.0	3.0	2149619.0	22.46525	88.0	57.0	78.43146656916777	6.948309
SRR2736131	SRR2736131	Canada	Demczuk2016	2005.0	A	D	A	full_length	11	0	4	0.0	0.0	4.0	2.0	2114226.0	84.4799	69.0	128.0	94.67811481692208	7.612236
SRR2736135	SRR2736135	Canada	Demczuk2016	2005.0	A	G	-	full_length	12	0	0	0.0	0.0	2.0	1.0	2164032.0	82.6138	67.0	124.0	94.95921622413715	5.270013
SRR2736136	SRR2736136	Canada	Demczuk2016	2005.0	A	D	A	full_length	11	0	4	0.0	0.0	4.0	2.0	2113325.0	82.5633	73.0	126.0	94.94666054081928	7.689788
SRR2736137	SRR2736137	Canada	Demczuk2016	2005.0	A	D	A	full_length	11	0	4	0.0	0.0	2.0	1.0	2126576.0	82.63325	74.0	124.0	94.69807507744166	7.669135000000001
SRR2736139	SRR2736139	Canada	Demczuk2016	2005.0	A	G	-	full_length	11	0	4	0.0	0.0	16.0	4.0	2158288.0	21.7866	99.0	59.0	93.83329473212568	4.9517809999999995
SRR2736140	SRR2736140	Canada	Demczuk2016	2006.0	A	D	A	full_length	11	0	4	0.0	0.0	4.0	2.0	2116819.0	68.4046	72.0	102.0	95.00331424143549	7.797224000000001
SRR2736141	SRR2736141	Canada	Demczuk2016	2006.0	A	G	-	full_length	11	0	4	0.0	0.0	8.0	3.0	2162524.0	46.6668	95.0	113.0	79.21193869951334	5.6762809999999995
SRR2736142	SRR2736142	Canada	Demczuk2016	2006.0	T	G	A	full_length	11	0	0	0.0	0.0	16.0	4.0	2221050.0	53.2908	64.0	83.0	91.30915961355734	6.079591000000001
SRR2736143	SRR2736143	Canada	Demczuk2016	2006.0	A	G	-	full_length	11	0	4	0.0	0.0	4.0	2.0	2173493.0	66.47964999999999	86.0	102.0	95.19180673187223	3.572227
SRR2736144	SRR2736144	Canada	Demczuk2016	2007.0	A	D	A	full_length	11	0	4	0.0	0.0	8.0	3.0	2113599.0	131.81799999999998	71.0	206.0	95.73904055224092	7.654977000000001
SRR2736145	SRR2736145	Canada	Demczuk2016	2007.0	A	D	A	full_length	11	0	4	0.0	0.0	8.0	3.0	2116231.0	155.736	75.0	235.0	95.50071016557501	7.216048
SRR2736146	SRR2736146	Canada	Demczuk2016	2007.0	A	G	-	full_length	11	0	0	0.0	0.0	2.0	1.0	2167275.0	123.272	85.0	189.0	95.34161098493685	3.776212
SRR2736147	SRR2736147	Canada	Demczuk2016	2007.0	A	G	-	full_length	11	0	2	0.0	0.0	2.0	1.0	2168222.0	122.36	63.0	191.0	96.5685333205316	4.995643
SRR2736149	SRR2736149	Canada	Demczuk2016	2007.0	A	D	-	full_length	10	0	0	0.0	1.0	2.0	1.0	2169019.0	75.017	95.0	109.0	89.70793730450922	7.59996
SRR2736150	SRR2736150	Canada	Demczuk2016	2007.0	A	G	-	full_length	11	0	0	0.0	0.0	0.5	-1.0	2170053.0	116.1095	70.0	176.0	96.38167935641741	3.97285
SRR2736151	SRR2736151	Canada	Demczuk2016	2007.0	A	G	-	full_length	11	0	2	0.0	0.0	2.0	1.0	2160943.0	120.28	64.0	193.0	96.53750642708792	5.023062
SRR2736152	SRR2736152	Canada	Demczuk2016	2006.0	A	D	A	full_length	11	0	4	0.0	0.0	8.0	3.0	2119167.0	124.199	75.0	190.0	96.35799482294821	7.440687
SRR2736153	SRR2736153	Canada	Demczuk2016	2006.0	A	D	A	full_length	11	0	4	0.0	0.0	8.0	3.0	2117691.0	102.302	78.0	154.0	93.67641263066577	7.53074
SRR2736154	SRR2736154	Canada	Demczuk2016	2008.0	A	G	-	full_length	11	0	4	0.0	0.0	16.0	4.0	2170754.0	133.10899999999998	68.0	201.0	93.8651849198985	4.5594019999999995
SRR2736156	SRR2736156	Canada	Demczuk2016	2008.0	A	D	-	full_length	11	0	0	0.0	0.0	4.0	2.0	2200665.0	128.119	80.0	200.0	92.1325344263728	6.046526999999999
SRR2736157	SRR2736157	Canada	Demczuk2016	2008.0	A	G	-	full_length	11	0	4	1.0	0.0	32.0	5.0	2167903.0	31.3163	98.0	70.0	83.76646803993859	4.946092
SRR2736159	SRR2736159	Canada	Demczuk2016	2009.0	A	G		full_length	3	0	0	0.0	0.0	2.0	1.0	2111701.0	31.815	97.0	80.0	89.64681575695221	8.353087
SRR2736160	SRR2736160	Canada	Demczuk2016	2009.0	A	G	-	full_length	11	0	4	0.0	0.0	16.0	4.0	2160129.0	58.9279	82.0	109.0	79.54813453284811	4.624231
SRR2736162	SRR2736162	Canada	Demczuk2016	2009.0	A	G	-	full_length	11	0	4	0.0	0.0	16.0	4.0	2158312.0	138.339	75.0	221.0	91.3153609455155	4.412808999999999
SRR2736163	SRR2736163	Canada	Demczuk2016	2009.0	A	G	-	full_length	11	0	4	0.0	0.0	16.0	4.0	2158648.0	132.347	79.0	208.0	88.53273135188515	4.440721
SRR2736164	SRR2736164	Canada	Demczuk2016	2009.0	A	G	-	full_length	11	0	2	0.0	0.0	2.0	1.0	2155776.0	48.4477	92.0	119.0	74.34987082762159	5.651863
SRR2736167	SRR2736167	Canada	Demczuk2016	2010.0	A	G	-	full_length	11	0	0	0.0	0.0	2.0	1.0	2171188.0	132.752	75.0	202.0	95.05660625835002	3.3278300000000005
SRR2736170	SRR2736170	Canada	Demczuk2016	2010.0	A	G	A	full_length	9	0	4	0.0	0.0	4.0	2.0	2200296.0	22.19605	98.0	53.0	87.1571963191726	6.977117
SRR2736171	SRR2736171	Canada	Demczuk2016	2010.0	A	G	A	full_length	9	0	4	0.0	0.0	4.0	2.0	2202541.0	122.8445	70.0	185.0	86.29884851341541	5.852219
SRR2736172	SRR2736172	Canada	Demczuk2016	2010.0	A	G	A	full_length	9	0	4	0.0	0.0	2.0	1.0	2203183.0	83.2438	72.0	122.0	92.12844182294285	6.081025
SRR2736173	SRR2736173	Canada	Demczuk2016	2010.0	A	G	A	full_length	9	0	4	0.0	0.0	4.0	2.0	2204191.0	99.92715	74.0	146.0	87.11153312260119	6.067181
SRR2736174	SRR2736174	Canada	Demczuk2016	2010.0	A	G	A	full_length	9	0	4	0.0	0.0	4.0	2.0	2199744.0	30.09455	106.0	81.0	84.86565557106123	6.993784
SRR2736175	SRR2736175	Canada	Demczuk2016	2010.0	A	G	-	full_length	11	0	0	0.0	0.0	2.0	1.0	2169663.0	109.881	83.0	168.0	97.42786352491251	3.429935
SRR2736179	SRR2736179	Canada	Demczuk2016	2010.0	A	G	A	full_length	9	0	4	0.0	0.0	4.0	2.0	2203929.0	62.292	79.0	93.0	88.70480697594408	6.258487000000001
SRR2736180	SRR2736180	Canada	Demczuk2016	2010.0	A	G	A	full_length	9	0	4	0.0	0.0	4.0	2.0	2204127.0	100.12899999999999	73.0	154.0	79.3518958165574	6.099439
SRR2736181	SRR2736181	Canada	Demczuk2016	2010.0	T	G	A	full_length	1	0	3	0.0	0.0	4.0	2.0	2106915.0	42.0767	89.0	97.0	93.38717822930296	7.984812
SRR2736182	SRR2736182	Canada	Demczuk2016	2010.0	A	G	A	full_length	9	0	4	0.0	0.0	4.0	2.0	2202293.0	117.713	67.0	179.0	93.78445543939495	5.89066
SRR2736183	SRR2736183	Canada	Demczuk2016	2010.0	A	G	A	full_length	9	0	4	0.0	0.0	4.0	2.0	2201427.0	28.1823	103.0	74.0	83.47581194991942	7.021785
SRR2736188	SRR2736188	Canada	Demczuk2016	2010.0	T	G	A	full_length	1	0	4	0.0	0.0	8.0	3.0	2107507.0	30.2954	87.0	72.0	84.35933700560766	8.251655
SRR2736189	SRR2736189	Canada	Demczuk2016	2010.0	T	G	A	full_length	1	0	4	0.0	0.0	8.0	3.0	2114468.0	120.49	71.0	192.0	85.98427777910221	7.644269
SRR2736190	SRR2736190	Canada	Demczuk2016	2010.0	T	G	A	full_length	1	0	4	0.0	0.0	8.0	3.0	2117040.0	115.814	79.0	179.0	95.42661810556288	7.542613
SRR2736191	SRR2736191	Canada	Demczuk2016	2010.0	T	G	A	full_length	1	0	4	0.0	0.0	8.0	3.0	2115611.0	111.32799999999999	71.0	169.0	83.40925443835106	7.7077089999999995
SRR2736192	SRR2736192	Canada	Demczuk2016	2010.0	T	G	A	full_length	1	0	4	0.0	0.0	8.0	3.0	2112469.0	120.81	69.0	185.0	95.33216843350785	7.592702
SRR2736193	SRR2736193	Canada	Demczuk2016	2010.0	A	G	-	full_length	11	0	1	0.0	0.0	8.0	3.0	2161893.0	61.4472	89.0	146.0	85.93253544303448	4.380103
SRR2736194	SRR2736194	Canada	Demczuk2016	2010.0	T	G	A	full_length	1	0	4	0.0	0.0	8.0	3.0	2114127.0	82.6697	70.0	129.0	96.00285975545931	7.67236
SRR2736195	SRR2736195	Canada	Demczuk2016	2010.0	T	G	A	full_length	1	0	4	0.0	0.0	8.0	3.0	2113282.0	83.4566	73.0	130.0	94.11581434809491	7.6865630000000005
SRR2736196	SRR2736196	Canada	Demczuk2016	2010.0	T	G	A	full_length	1	0	4	0.0	0.0	8.0	3.0	2115470.0	104.153	76.0	155.0	97.69540456517154	7.580963000000001
SRR2736197	SRR2736197	Canada	Demczuk2016	2010.0	T	G	A	full_length	1	0	4	0.0	0.0	8.0	3.0	2115727.0	74.3877	73.0	115.0	92.7726695267121	7.7588289999999995
SRR2736198	SRR2736198	Canada	Demczuk2016	2010.0	A	G	-	full_length	11	0	4	0.0	0.0	2.0	1.0	2164702.0	77.8943	78.0	125.0	94.94877731993013	3.908872
SRR2736200	SRR2736200	Canada	Demczuk2016	2011.0	A	G	A	full_length	9	0	4	0.0	0.0	4.0	2.0	2199367.0	18.4642	109.0	48.0	75.3764470174022	7.490956
SRR2736201	SRR2736201	Canada	Demczuk2016	2011.0	A	G	A	full_length	9	0	4	0.0	0.0	4.0	2.0	2195108.0	30.2926	102.0	85.0	85.26393051396815	6.99114
SRR2736202	SRR2736202	Canada	Demczuk2016	2011.0	T	G	A	full_length	1	0	4	0.0	0.0	16.0	4.0	2105596.0	29.2691	92.0	71.0	78.05681669889299	8.390677
SRR2736204	SRR2736204	Canada	Demczuk2016	2011.0	A	G	-	full_length	11	0	2	0.0	0.0	4.0	2.0	2159216.0	24.8309	96.0	64.0	95.61065771760927	5.3307199999999995
SRR2736205	SRR2736205	Canada	Demczuk2016	2011.0	A	G	-	full_length	11	0	3	0.0	0.0	8.0	3.0	2168155.0	21.0309	101.0	52.0	85.74843828730657	4.722976
SRR2736206	SRR2736206	Canada	Demczuk2016	2011.0	T	G	A	full_length	1	0	4	0.0	0.0	16.0	4.0	2116377.0	94.2909	76.0	146.0	92.64013353009199	7.592971
SRR2736207	SRR2736207	Canada	Demczuk2016	2011.0	T	G	A	full_length	1	0	4	0.0	0.0	16.0	4.0	2116800.0	69.1037	68.0	107.0	96.4098809817196	7.567209
SRR2736208	SRR2736208	Canada	Demczuk2016	2011.0	T	G	A	full_length	1	0	4	0.0	0.0	16.0	4.0	2114805.0	81.87795	72.0	127.0	96.1008783042399	7.520614999999999
SRR2736209	SRR2736209	Canada	Demczuk2016	2011.0	A	G	-	full_length	11	0	0	0.0	0.0	16.0	4.0	2163031.0	88.677	71.0	141.0	96.6461424733606	4.237721
SRR2736210	SRR2736210	Canada	Demczuk2016	2011.0	T	G	A	full_length	1	0	3	0.0	0.0	4.0	2.0	2113243.0	75.0042	77.0	117.0	97.21067504064199	7.4017539999999995
SRR2736211	SRR2736211	Canada	Demczuk2016	2011.0	T	G	A	full_length	1	0	0	0.0	1.0	1.0	0.0	2105802.0	68.4333	57.0	128.0	90.29846947736833	8.205688
SRR2736212	SRR2736212	Canada	Demczuk2016	2012.0	T	G	A	full_length	1	0	3	0.0	0.0	8.0	3.0	2110805.0	66.2559	72.0	101.0	86.07706441058008	7.589386
SRR2736213	SRR2736213	Canada	Demczuk2016	2011.0	A	D	-	full_length	10	0	0	0.0	1.0	2.0	1.0	2169039.0	88.8354	73.0	136.0	96.15677134331898	4.746587
SRR2736216	SRR2736216	Canada	Demczuk2016	2012.0	A	D	-	full_length	11	0	4	0.0	0.0	8.0	3.0	2096963.0	55.69245	86.0	106.0	71.36628518810839	8.106809
SRR2736217	SRR2736217	Canada	Demczuk2016	2012.0	T	G	A	full_length	1	0	4	0.0	0.0	16.0	4.0	2103492.0	72.1426	70.0	156.0	82.13358886708873	7.441986999999999
SRR2736218	SRR2736218	Canada	Demczuk2016	2012.0	A	D	A	full_length	11	0	1	0.0	0.0	0.25	-2.0	2121727.0	74.52585	86.0	113.0	92.19427570804113	7.457533
SRR2736219	SRR2736219	Canada	Demczuk2016	2012.0	T	G	A	full_length	1	0	4	0.0	0.0	8.0	3.0	2110681.0	72.9611	69.0	116.0	90.6036761285289	7.692029
SRR2736220	SRR2736220	Canada	Demczuk2016	2012.0	A	G	-	full_length	11	0	4	0.0	0.0	16.0	4.0	2156268.0	67.7304	74.0	132.0	96.36107720119809	4.677725
SRR2736221	SRR2736221	Canada	Demczuk2016	2012.0	T	G	A	full_length	1	0	4	0.0	0.0	16.0	4.0	2117735.0	106.561	77.0	163.0	89.2771255291698	7.514611
SRR2736222	SRR2736222	Canada	Demczuk2016	2012.0	A	G	-	full_length	11	0	4	0.0	0.0	8.0	3.0	2165737.0	71.4088	71.0	110.0	94.4363310561093	4.46926
SRR2736223	SRR2736223	Canada	Demczuk2016	2012.0	A	G	-	full_length	11	0	4	0.0	0.0	16.0	4.0	2165461.0	54.1598	81.0	84.0	95.0766228786396	4.446321
SRR2736224	SRR2736224	Canada	Demczuk2016	2012.0	A	G	-	full_length	11	0	4	0.0	0.0	8.0	3.0	2159525.0	61.7781	67.0	98.0	93.0794795679282	4.515048
SRR2736225	SRR2736225	Canada	Demczuk2016	2013.0	T	G	A	full_length	1	0	4	0.0	0.0	16.0	4.0	2111789.0	105.2965	70.0	163.0	97.79820335977858	7.280788
SRR2736226	SRR2736226	Canada	Demczuk2016	2012.0	A	G	-	full_length	11	0	4	0.0	0.0	8.0	3.0	2163952.0	112.027	67.0	169.0	94.54382800347616	4.3179620000000005
SRR2736227	SRR2736227	Canada	Demczuk2016	2012.0	A	G	-	full_length	11	0	4	0.0	0.0	8.0	3.0	2161570.0	106.384	69.0	171.0	92.92593975612505	4.171951
SRR2736228	SRR2736228	Canada	Demczuk2016	2013.0	A	G	-	full_length	11	0	4	0.0	0.0	8.0	3.0	2160883.0	114.713	64.0	175.0	94.03247550537307	4.227193
SRR2736229	SRR2736229	Canada	Demczuk2016	2013.0	A	G	-	full_length	11	0	4	0.0	0.0	8.0	3.0	2163973.0	99.09100000000001	69.0	157.0	94.04047767199637	4.262855
SRR2736230	SRR2736230	Canada	Demczuk2016	2013.0	A	G	-	full_length	11	0	4	0.0	0.0	8.0	3.0	2163463.0	86.3436	78.0	136.0	94.03488436225416	4.203672
SRR2736231	SRR2736231	Canada	Demczuk2016	2013.0	A	G	-	full_length	11	0	4	0.0	0.0	8.0	3.0	2163233.0	69.429	69.0	129.0	95.35013361348959	5.612975
SRR2736232	SRR2736232	Canada	Demczuk2016	2013.0	A	G	-	full_length	11	0	4	0.0	0.0	8.0	3.0	2164170.0	78.6785	66.0	122.0	92.90117031758966	4.428714
SRR2736233	SRR2736233	Canada	Demczuk2016	2012.0	T	G	A	full_length	1	0	4	0.0	0.0	8.0	3.0	2111548.0	61.9724	74.0	97.0	87.08482804901287	7.752019000000001
SRR2736234	SRR2736234	Canada	Demczuk2016	2012.0	T	G	A	full_length	1	0	4	0.0	0.0	8.0	3.0	2114664.0	69.64535000000001	74.0	108.0	88.03253905714678	7.729483
SRR2736235	SRR2736235	Canada	Demczuk2016	2012.0	T	G	A	full_length	1	0	4	0.0	0.0	8.0	3.0	2114584.0	86.63455	66.0	132.0	89.34694075091149	7.590596000000001
SRR2736236	SRR2736236	Canada	Demczuk2016	2012.0	T	G	A	full_length	1	0	4	0.0	0.0	8.0	3.0	2113499.0	84.31569999999998	70.0	131.0	94.77909754249382	7.500319
SRR2736237	SRR2736237	Canada	Demczuk2016	2012.0	T	G	A	full_length	1	0	4	0.0	0.0	8.0	3.0	2113899.0	89.9614	74.0	142.0	90.69161267262498	7.441763000000001
SRR2736238	SRR2736238	Canada	Demczuk2016	2012.0	T	G	A	full_length	1	0	2	0.0	0.0	2.0	1.0	2113612.0	67.81354999999999	74.0	105.0	89.7331523682215	7.719761
SRR2736239	SRR2736239	Canada	Demczuk2016	2012.0	T	G	A	full_length	1	0	2	0.0	0.0	2.0	1.0	2116350.0	65.1666	75.0	101.0	91.16778803650921	7.8046619999999995
SRR2736240	SRR2736240	Canada	Demczuk2016	2012.0	T	G	A	full_length	1	0	4	0.0	0.0	8.0	3.0	2118601.0	82.9442	74.0	129.0	85.70696948270698	7.551572999999999
SRR2736241	SRR2736241	Canada	Demczuk2016	2013.0	A	G	-	full_length	11	0	4	0.0	0.0	8.0	3.0	2161321.0	66.69335000000001	70.0	104.0	94.27430881619786	4.601561
SRR2736242	SRR2736242	Canada	Demczuk2016	2013.0	T	G	A	full_length	1	0	4	0.0	0.0	16.0	4.0	2112627.0	52.0472	82.0	79.0	79.19277191384342	7.779214
SRR2736243	SRR2736243	Canada	Demczuk2016	2012.0	A	G	-	full_length	11	0	3	0.0	0.0	8.0	3.0	2164643.0	63.6156	77.0	101.0	82.9450997667292	5.724443
SRR2736244	SRR2736244	Canada	Demczuk2016	2013.0	A	G	-	full_length	11	0	4	0.0	0.0	8.0	3.0	2161972.0	73.31190000000002	70.0	112.0	91.66642694819204	4.427818
SRR2736245	SRR2736245	Canada	Demczuk2016	2013.0	A	G	-	full_length	11	0	4	0.0	0.0	8.0	3.0	2165618.0	44.9593	73.0	70.0	91.71053936912253	4.68225
SRR2736246	SRR2736246	Canada	Demczuk2016	2013.0	A	G	-	full_length	11	0	4	0.0	0.0	8.0	3.0	2163761.0	76.4715	67.0	127.0	88.7319487446044	4.415541999999999
SRR2736247	SRR2736247	Canada	Demczuk2016	2013.0	A	G	-	full_length	11	0	4	0.0	0.0	8.0	3.0	2163701.0	96.4016	65.0	141.0	93.91269644770945	4.422217
SRR2736248	SRR2736248	Canada	Demczuk2016	2013.0	A	G	-	full_length	11	0	4	0.0	0.0	8.0	3.0	2161500.0	114.096	61.0	173.0	94.36786637388781	4.392648
SRR2736249	SRR2736249	Canada	Demczuk2016	2013.0				full_length	12	0	0	0.0	0.0	2.0	1.0	2109590.0	100.3615	70.0	145.0	93.9447008994432	7.616581
SRR2736250	SRR2736250	Canada	Demczuk2016	2013.0	T	G	A	full_length	1	0	4	0.0	0.0	8.0	3.0	2170644.0	182.06400000000002	63.0	304.0	97.42477074884891	4.991566000000001
SRR2736251	SRR2736251	Canada	Demczuk2016	2013.0	T	G	A	full_length	1	0	4	0.0	0.0	16.0	4.0	2115732.0	50.7775	70.0	74.0	93.98425112474028	7.948253
SRR2736252	SRR2736252	Canada	Demczuk2016	2013.0	T	G	A	full_length	1	0	4	0.0	0.0	8.0	3.0	2117632.0	61.8389	69.0	91.0	89.01764792032806	7.767431
SRR2736253	SRR2736253	Canada	Demczuk2016	2013.0	T	G		full_length	12	0	0	0.0	0.0	2.0	1.0	2115478.0	54.8401	67.0	81.0	94.54904516033402	7.69279
SRR2736254	SRR2736254	Canada	Demczuk2016	2013.0	A	G	-	full_length	11	0	4	0.0	0.0	16.0	4.0	2163508.0	73.2041	77.0	115.0	97.19596111196724	4.54968
SRR2736255	SRR2736255	Canada	Demczuk2016	2013.0				full_length	12	0	0	0.0	0.0	2.0	1.0	2110417.0	105.647	74.0	149.0	96.98293240155891	7.5490639999999996
SRR2736256	SRR2736256	Canada	Demczuk2016	2013.0				full_length	12	0	0	0.0	0.0	2.0	1.0	2109075.0	79.4204	86.0	141.0	96.39531871935655	7.708292
SRR2736257	SRR2736257	Canada	Demczuk2016	2013.0	A	G	-	full_length	11	0	4	0.0	0.0	8.0	3.0	2159446.0	89.90795	70.0	139.0	94.82313886659232	5.726504
SRR2736258	SRR2736258	Canada	Demczuk2016	2013.0	A	G	-	full_length	11	0	4	0.0	0.0	16.0	4.0	2162442.0	73.6905	71.0	112.0	93.11112172500934	4.524948999999999
SRR2736259	SRR2736259	Canada	Demczuk2016	2013.0	A	G	-	full_length	11	0	4	0.0	0.0	16.0	4.0	2162510.0	80.813	61.0	125.0	93.48601728700638	4.2974879999999995
SRR2736260	SRR2736260	Canada	Demczuk2016	2013.0	A	G	-	full_length	11	0	2	0.0	0.0	2.0	1.0	2167516.0	99.0479	79.0	140.0	94.62057073398256	4.263348000000001
SRR2736261	SRR2736261	Canada	Demczuk2016	2013.0	A	G	-	full_length	11	0	0	1.0	0.0	2.0	1.0	2244491.0	78.4912	65.0	115.0	88.40554411199946	5.787794
SRR2736262	SRR2736262	Canada	Demczuk2016	2013.0	A	G	-	full_length	11	0	0	1.0	0.0	2.0	1.0	2161577.0	76.7781	69.0	115.0	93.83969216970436	5.740258
SRR2736263	SRR2736263	Canada	Demczuk2016	2013.0	A	G	-	full_length	11	0	4	0.0	0.0	8.0	3.0	2160182.0	168.29	67.0	303.0	94.97199579052341	4.024417
SRR2736264	SRR2736264	Canada	Demczuk2016	2013.0	A	G	-	full_length	11	0	4	0.0	0.0	16.0	4.0	2160979.0	73.7657	57.0	115.0	96.92350949928878	4.421456
SRR2736265	SRR2736265	Canada	Demczuk2016	2014.0	A	G	-	full_length	11	0	4	0.0	0.0	8.0	3.0	2159905.0	42.5477	66.0	67.0	98.32593012997593	4.611507
SRR2736266	SRR2736266	Canada	Demczuk2016	2014.0	A	G	-	full_length	11	0	3	0.0	0.0	4.0	2.0	2167362.0	90.1101	63.0	124.0	93.12925794113629	4.170204
SRR2736267	SRR2736267	Canada	Demczuk2016	2013.0	A	D	A	full_length	11	0	4	0.0	0.0	8.0	3.0	2170027.0	111.97200000000001	71.0	173.0	95.58382243592192	5.013878
SRR2736268	SRR2736268	Canada	Demczuk2016	2013.0	T	G	A	full_length	1	0	4	0.0	0.0	8.0	3.0	2169375.0	107.222	70.0	161.0	94.53418608704693	5.3060339999999995
SRR2736269	SRR2736269	Canada	Demczuk2016	2013.0	A	G		full_length	3	0	0	0.0	0.0	2.0	1.0	2116745.0	122.0695	78.0	172.0	95.56765978920932	7.329891
SRR2736270	SRR2736270	Canada	Demczuk2016	2013.0	A	G	-	full_length	11	0	0	0.0	0.0	0.06	-4.058893689053568	2175237.0	91.2973	77.0	136.0	98.88556037514208	3.3496940000000004
SRR2736271	SRR2736271	Canada	Demczuk2016	2013.0	A	G		full_length	3	0	0	0.0	0.0	4.0	2.0	2115967.0	137.023	75.0	204.0	94.43544261410672	7.342167
SRR2736272	SRR2736272	Canada	Demczuk2016	2013.0	A	G		full_length	3	0	0	0.0	0.0	4.0	2.0	2120216.0	80.96745	74.0	122.0	96.4008798576353	7.53988
SRR2736273	SRR2736273	Canada	Demczuk2016	2014.0	A	G	-	full_length	11	0	4	0.0	0.0	8.0	3.0	2156787.0	113.208	67.0	174.0	92.59949652151688	5.515978
SRR2736274	SRR2736274	Canada	Demczuk2016	2014.0	A	G	-	full_length	11	0	4	0.0	0.0	8.0	3.0	2155987.0	120.92299999999999	70.0	184.0	90.12713252913345	5.522832
SRR2736275	SRR2736275	Canada	Demczuk2016	2014.0				full_length	12	0	0	0.0	0.0	2.0	1.0	2109528.0	74.8696	79.0	108.0	94.49113402686292	7.732171000000001
SRR2736276	SRR2736276	Canada	Demczuk2016	2014.0	A	G	-	full_length	11	0	2	0.0	0.0	8.0	3.0	2166430.0	79.05799999999998	62.0	117.0	98.003920086488	4.170025
SRR2736277	SRR2736277	Canada	Demczuk2016	2014.0	A	G	-	full_length	11	0	4	0.0	0.0	8.0	3.0	2161414.0	102.883	63.0	156.0	95.02146853208164	4.206853
SRR2736278	SRR2736278	Canada	Demczuk2016	2014.0	A	G	A	full_length	10	0	4	0.0	0.0	8.0	3.0	2177221.0	78.6079	80.0	117.0	98.0858107515566	5.223015
SRR2736279	SRR2736279	Canada	Demczuk2016	2014.0	A	G	-	full_length	11	0	4	0.0	0.0	16.0	4.0	2162155.0	101.6975	70.0	171.0	88.56356724824239	4.051971
SRR2736280	SRR2736280	Canada	Demczuk2016	2014.0	A	G	-	full_length	11	0	0	0.0	0.0	2.0	1.0	2156268.0	120.272	65.0	182.0	96.37699187613363	4.47486
SRR2736281	SRR2736281	Canada	Demczuk2016	2014.0	A	G	-	full_length	11	0	0	0.0	0.0	2.0	1.0	2206593.0	120.325	67.0	175.0	91.64690629845006	5.720276
SRR2736282	SRR2736282	Canada	Demczuk2016	2014.0	A	G	A	full_length	10	0	4	0.0	0.0	8.0	3.0	2177205.0	85.6765	69.0	134.0	98.04913225510107	5.171089
SRR2736283	SRR2736283	Canada	Demczuk2016	2014.0	A	G	A	full_length	10	0	4	0.0	0.0	8.0	3.0	2175236.0	114.11399999999999	75.0	167.0	94.95338196734859	5.157559
SRR2736284	SRR2736284	Canada	Demczuk2016	2014.0	A	G	A	full_length	10	0	4	0.0	0.0	8.0	3.0	2175176.0	72.7937	79.0	97.0	91.8034825141195	5.166564
SRR2736285	SRR2736285	Canada	Demczuk2016	2014.0	A	G	A	full_length	10	0	4	0.0	0.0	8.0	3.0	2171344.0	118.882	79.0	180.0	95.53478493854384	5.087891
SRR2736286	SRR2736286	Canada	Demczuk2016	2014.0	A	G	A	full_length	10	0	4	0.0	0.0	8.0	3.0	2168782.0	107.161	79.0	165.0	93.32992022665795	5.2816160000000005
SRR2736287	SRR2736287	Canada	Demczuk2016	2014.0	A	G	A	full_length	10	0	4	0.0	0.0	8.0	3.0	2174825.0	38.6164	79.0	58.0	93.8896560514967	5.472743
SRR2736288	SRR2736288	Canada	Demczuk2016	2014.0	A	G	A	full_length	10	0	4	0.0	0.0	8.0	3.0	2171819.0	94.86855	78.0	147.0	96.84976131273665	5.105991
SRR2736289	SRR2736289	Canada	Demczuk2016	2014.0	A	D	A	full_length	11	0	4	0.0	0.0	8.0	3.0	2115257.0	105.6965	64.0	184.0	92.42450056074566	7.394182000000001
SRR2736290	SRR2736290	Canada	Demczuk2016	2014.0				full_length	12	0	0	0.0	0.0	4.0	2.0	2114934.0	130.5895	70.0	197.0	95.87375707408657	7.378502
SRR2736291	SRR2736291	Canada	Demczuk2016	2014.0	A	G	A	full_length	10	0	4	0.0	0.0	8.0	3.0	2176373.0	118.396	72.0	179.0	98.17576107838717	5.0054989999999995
SRR2736292	SRR2736292	Canada	Demczuk2016	2014.0	A	G	A	full_length	10	0	4	0.0	0.0	8.0	3.0	2173470.0	132.67700000000002	73.0	201.0	93.82462647943858	5.089907
SRR2736293	SRR2736293	Canada	Demczuk2016	2014.0	A	G		full_length	3	0	0	0.0	0.0	2.0	1.0	2116112.0	122.0785	76.0	185.0	93.3085338725303	7.3832059999999995
SRR2736294	SRR2736294	Canada	Demczuk2016	2014.0	A	G		full_length	3	0	0	0.0	0.0	2.0	1.0	2117883.0	107.736	65.0	166.0	94.75847916704923	7.376036999999999
SRR2736295	SRR2736295	Canada	Demczuk2016	2014.0	A	G	A	full_length	10	0	4	0.0	0.0	8.0	3.0	2174426.0	91.7978	84.0	137.0	96.20794489092995	5.055633
SRR2736296	SRR2736296	Canada	Demczuk2016	2014.0	A	G	A	full_length	10	0	4	0.0	0.0	8.0	3.0	2174056.0	110.778	78.0	175.0	96.58998670314742	5.162262999999999
SRR2736297	SRR2736297	Canada	Demczuk2016	2014.0	A	G	A	full_length	10	0	4	0.0	0.0	8.0	3.0	2171425.0	75.87495	78.0	116.0	97.03008399971655	5.124495
SRR2736298	SRR2736298	Canada	Demczuk2016	2014.0	A	G		full_length	3	0	0	0.0	0.0	2.0	1.0	2115298.0	80.5658	71.0	142.0	91.77996777302286	7.420928999999999
SRR2736299	SRR2736299	Canada	Demczuk2016	2014.0	T	G	A	full_length	1	0	4	0.0	0.0	8.0	3.0	2169676.0	125.41799999999999	71.0	197.0	92.19501255775681	5.10962
SRR2736300	SRR2736300	Canada	Demczuk2016	2014.0	T	G	A	full_length	1	0	4	0.0	0.0	8.0	3.0	2172130.0	125.8715	68.0	196.0	90.81415525615276	5.02015
SRR2736301	SRR2736301	Canada	Demczuk2016	2014.0	A	G		full_length	7	0	0	1.0	0.0	1.0	0.0	2187701.0	113.5335	70.0	170.0	88.10869718348017	6.026187
SRR2736302	SRR2736302	Canada	Demczuk2016	2014.0	A	G	A	full_length	10	0	4	0.0	0.0	4.0	2.0	2172968.0	139.411	80.0	209.0	93.18184986003507	5.086592
SRR2736303	SRR2736303	Canada	Demczuk2016	2014.0	A	G	A	full_length	10	0	4	0.0	0.0	8.0	3.0	2170088.0	117.844	73.0	182.0	91.61512593960173	5.017103
SRR2736304	SRR2736304	Canada	Demczuk2016	2014.0	A	G		full_length	3	0	0	0.0	0.0	2.0	1.0	2114252.0	132.839	67.0	204.0	89.72544753344074	7.21215
SRR2736305	SRR2736305	Canada	Demczuk2016	2014.0	A	G		full_length	3	0	0	0.0	0.0	2.0	1.0	2115524.0	120.7855	70.0	185.0	91.72726683003228	7.2845059999999995
SRR2736306	SRR2736306	Canada	Demczuk2016	2014.0	T	G	A	full_length	1	0	4	0.0	0.0	8.0	3.0	2169945.0	107.1225	72.0	169.0	91.8263087042028	5.178437000000001
SRR4343301	SRR4343301	Canada	Demczuk2016	2010.0	A	G	-	full_length	11	0	0	0.0	0.0	2.0	1.0	2161693.0	69.2328	79.0	109.0	94.96075576795263	4.181718
SRR3357011	SRR3357011	UK	Eyre2017	2011.0	A	G	-	full_length	11	0	0	0.0	0.0	0.5	-1.0	2129789.0	93.056503	96.0	172.0	97.57336473837691	4.2808660000000005
SRR3357028	SRR3357028	UK	Eyre2017	2011.0	A	G	-	full_length	11	0	0	0.0	0.0	0.25	-2.0	2131987.0	104.319409	95.0	186.0	97.60965151938305	4.391662
SRR3357077	SRR3357077	UK	Eyre2017	2011.0	T	G	A	full_length	1	0	0	0.0	0.0	0.125	-3.0	2078495.0	97.789726	83.0	172.0	97.29936812740152	7.203504
SRR3357157	SRR3357157	UK	Eyre2017	2011.0	A	G	A	full_length	10	0	0	0.0	0.0	0.25	-2.0	2131473.0	100.9764555	92.0	181.0	97.6076179828224	4.099819999999999
SRR3357160	SRR3357160	UK	Eyre2017	2011.0	T	G	A	full_length	1	0	0	0.0	0.0	0.125	-3.0	2072420.0	87.668238	94.0	161.0	97.65444998865776	7.2449460000000006
SRR3357181	SRR3357181	UK	Eyre2017	2011.0	A	G	-	full_length	11	0	0	0.0	0.0	0.5	-1.0	2128511.0	93.444965	99.0	165.0	97.63816604803215	4.163394
SRR3357186	SRR3357186	UK	Eyre2017	2011.0	A	G	-	full_length	11	0	0	0.0	0.0	0.015	-6.058893689053567	2128536.0	103.403769	91.0	195.0	96.90018199347298	4.564286
SRR3357191	SRR3357191	UK	Eyre2017	2010.0	A	G	-	full_length	11	0	0	0.0	0.0	0.5	-1.0	2132379.0	62.142104	91.0	114.0	97.38805991075188	4.181315000000001
SRR3357192	SRR3357192	UK	Eyre2017	2011.0	A	G	-	full_length	11	0	0	0.0	0.0	0.5	-1.0	2130314.0	85.758347	93.0	158.0	97.34437367877187	4.245203
SRR3357194	SRR3357194	UK	Eyre2017	2011.0	A	G	-	full_length	11	0	0	0.0	0.0	0.06	-4.058893689053568	2128891.0	78.169781	90.0	142.0	97.4988016138414	4.221234
SRR3357229	SRR3357229	UK	Eyre2017	2011.0	A	D	A	full_length	11	0	0	0.0	0.0	0.125	-3.0	2086388.0	128.84052250000002	86.0	243.0	97.28920390451428	6.936302
SRR3357246	SRR3357246	UK	Eyre2017	2011.0	A	G	A	full_length	10	0	0	0.0	0.0	0.125	-3.0	2168235.0	86.52546099999999	80.0	156.0	88.0867900102683	6.491549
SRR3357252	SRR3357252	UK	Eyre2017	2011.0	A	G	-	full_length	11	0	0	0.0	0.0	0.5	-1.0	2134929.0	67.08066500000001	88.0	117.0	97.70439555955492	4.165769
SRR3357260	SRR3357260	UK	Eyre2017	2011.0	A	G	A	full_length	10	0	0	0.0	0.0	0.125	-3.0	2167863.0	93.608418	82.0	176.0	87.12547862364207	6.518207
SRR3357263	SRR3357263	UK	Eyre2017	2011.0	A	G	-	full_length	9	0	0	0.0	0.0	0.5	-1.0	2139094.0	139.83371599999998	88.0	257.0	97.18430597736817	4.262094
SRR3357264	SRR3357264	UK	Eyre2017	2011.0	T	G	A	full_length	1	0	0	0.0	0.0	0.125	-3.0	2074977.0	82.932852	100.0	149.0	97.46546741537995	7.360714999999999
SRR3357288	SRR3357288	UK	Eyre2017	2011.0	A	G	-	full_length	11	0	0	0.0	0.0	0.5	-1.0	2128037.0	96.925377	93.0	175.0	97.54333686447865	4.497889
SRR3357289	SRR3357289	UK	Eyre2017	2011.0	A	G	-	full_length	11	0	0	0.0	0.0	0.125	-3.0	2119167.0	79.274665	93.0	143.0	91.25153293442743	7.618866000000001
SRR3357305	SRR3357305	UK	Eyre2017	2011.0	A	D	A	full_length	11	0	0	0.0	0.0	0.25	-2.0	2071734.0	74.46529100000002	90.0	136.0	97.33563792270994	7.6088309999999995
SRR3357314	SRR3357314	UK	Eyre2017	2011.0	A	G	-	full_length	11	0	0	0.0	0.0	0.25	-2.0	2127084.0	74.439013	84.0	135.0	97.4872437691484	5.251016
SRR3360605	SRR3360605	UK	Eyre2017	2007.0	A	G	-	full_length	11	0	0	0.0	0.0	0.5	-1.0	2124645.0	84.88778199999999	94.0	161.0	97.01449620910722	5.026601
SRR3360606	SRR3360606	UK	Eyre2017	2007.0	T	G	A	full_length	11	0	0	0.0	0.0	0.125	-3.0	2110415.0	124.431458	89.0	231.0	88.27132533633221	8.626292
SRR3360607	SRR3360607	UK	Eyre2017	2007.0	A	G	-	full_length	11	0	0	0.0	0.0	0.25	-2.0	2127797.0	63.913274	86.0	122.0	97.56104635548157	5.223866
SRR3360608	SRR3360608	UK	Eyre2017	2009.0	A	G	A	full_length	10	0	0	0.0	0.0	0.125	-3.0	2124764.0	105.81315500000001	77.0	202.0	97.67181568731098	6.115298999999999
SRR3360609	SRR3360609	UK	Eyre2017	2008.0	A	D	A	full_length	11	0	0	0.0	0.0	0.125	-3.0	2075254.0	92.1203475	94.0	177.0	97.356212072832	7.316180999999999
SRR3360610	SRR3360610	UK	Eyre2017	2009.0	A	G	-	full_length	11	0	0	0.0	0.0	0.125	-3.0	2128787.0	71.97356400000002	90.0	137.0	97.64464269732781	3.646465
SRR3360612	SRR3360612	UK	Eyre2017	2010.0	A	G	-	full_length	11	0	0	0.0	0.0	0.25	-2.0	2128200.0	86.826826	93.0	172.0	97.71160930764574	4.506983999999999
SRR3360613	SRR3360613	UK	Eyre2017	2007.0	A	G	A	full_length	9	0	0	0.0	0.0	0.25	-2.0	2134494.0	100.000241	96.0	185.0	97.80335921937063	4.522799
SRR3360614	SRR3360614	UK	Eyre2017	2010.0	A	G	-	full_length	11	0	0	0.0	0.0	0.25	-2.0	2126357.0	85.18454399999999	85.0	165.0	97.5998706674172	5.621666
SRR3360615	SRR3360615	UK	Eyre2017	2008.0	T	G	A	truncated	11	0	0	0.0	0.0	0.125	-3.0	2122257.0	55.807852000000004	73.0	102.0	87.23144735559977	8.77647
SRR3360616	SRR3360616	UK	Eyre2017	2009.0	A	G	-	full_length	11	0	0	0.0	0.0	0.5	-1.0	2129949.0	88.35240300000001	91.0	171.0	97.83395616146427	4.121011
SRR3360617	SRR3360617	UK	Eyre2017	2009.0	A	G	-	full_length	11	0	0	0.0	0.0	0.5	-1.0	2133105.0	65.931995	83.0	130.0	96.6325450719705	4.288079
SRR3360618	SRR3360618	UK	Eyre2017	2009.0	A	G	-	full_length	11	0	0	0.0	0.0	0.5	-1.0	2070959.0	51.7762995	92.0	100.0	97.82792266526218	6.486397
SRR3360619	SRR3360619	UK	Eyre2017	2009.0	A	G	-	full_length	11	0	0	0.0	0.0	0.5	-1.0	2129469.0	72.527997	99.0	141.0	96.56671012603216	4.366931
SRR3360622	SRR3360622	UK	Eyre2017	2009.0	A	G	-	full_length	11	0	0	0.0	0.0	0.5	-1.0	2128152.0	91.106339	97.0	177.0	97.56816379038666	4.149505
SRR3360624	SRR3360624	UK	Eyre2017	2005.0	T	G	A	truncated	11	0	0	0.0	0.0	0.125	-3.0	2121623.0	103.889816	91.0	201.0	88.72452516414793	8.522708999999999
SRR3360625	SRR3360625	UK	Eyre2017	2007.0	T	G	A	full_length	11	0	0	0.0	0.0	0.125	-3.0	2119298.0	65.385671	72.0	122.0	86.29947204140345	8.599142
SRR3360627	SRR3360627	UK	Eyre2017	2007.0	A	G	-	full_length	11	0	0	0.0	0.0	0.5	-1.0	2129225.0	91.6998395	82.0	178.0	97.38945876465719	3.7309620000000003
SRR3360628	SRR3360628	UK	Eyre2017	2010.0	A	G	-	full_length	11	0	0	0.0	0.0	0.25	-2.0	2130573.0	95.34859399999999	83.0	170.0	97.36172201461818	4.579205
SRR3360629	SRR3360629	UK	Eyre2017	2010.0	A	G	A	full_length	11	0	0	0.0	0.0	0.125	-3.0	2132053.0	120.8957625	96.0	225.0	95.6953371842238	5.57673
SRR3360630	SRR3360630	UK	Eyre2017	2009.0	T	G	A	full_length	9	0	0	0.0	0.0	0.03	-5.058893689053568	2126838.0	94.884398	90.0	174.0	96.33463047128402	6.209384
SRR3360632	SRR3360632	UK	Eyre2017	2009.0	A	G	-	full_length	11	0	0	0.0	0.0	0.5	-1.0	2075237.0	72.466154	89.0	142.0	97.28531449523649	6.408351000000001
SRR3360633	SRR3360633	UK	Eyre2017	2010.0	A	G	-	full_length	11	0	0	0.0	1.0	0.5	-1.0	2129808.0	97.348636	89.0	179.0	96.9829915978316	4.323025
SRR3360634	SRR3360634	UK	Eyre2017	2010.0	A	G	A	full_length	11	0	0	0.0	0.0	0.125	-3.0	2135367.0	106.19484299999999	96.0	191.0	96.07944827331706	5.672428
SRR3360635	SRR3360635	UK	Eyre2017	2009.0	T	G	A	full_length	9	0	0	0.0	0.0	0.125	-3.0	2137255.0	82.39128199999998	94.0	153.0	95.07417284433895	6.069914
SRR3360636	SRR3360636	UK	Eyre2017	2008.0	T	G	A	truncated	9	0	0	0.0	0.0	0.03	-5.058893689053568	2117273.0	103.51841850000001	94.0	199.0	97.43126220482414	5.903384
SRR3360637	SRR3360637	UK	Eyre2017	2007.0	A	D	-	full_length	11	0	0	0.0	0.0	0.25	-2.0	2113599.0	130.34070400000002	83.0	245.0	90.1555733482726	8.241082
SRR3360638	SRR3360638	UK	Eyre2017	2008.0	A	D	A	full_length	11	0	0	0.0	0.0	0.125	-3.0	2132633.0	111.12780500000001	95.0	217.0	98.21545476949687	4.846406
SRR3360639	SRR3360639	UK	Eyre2017	2008.0	A	G	-	full_length	11	0	0	0.0	0.0	0.25	-2.0	2128130.0	77.09339399999999	87.0	144.0	97.92193900411043	5.16513
SRR3360640	SRR3360640	UK	Eyre2017	2010.0	A	G		full_length	3	0	0	0.0	0.0	1.0	0.0	2076916.0	102.56922	97.0	194.0	97.57204414599941	7.279936
SRR3360641	SRR3360641	UK	Eyre2017	2010.0	A	G	-	full_length	11	0	0	0.0	0.0	0.25	-2.0	2123065.0	92.411792	87.0	177.0	97.76340983482832	5.5000279999999995
SRR3360642	SRR3360642	UK	Eyre2017	2010.0	T	G	A	full_length	1	0	0	0.0	0.0	0.25	-2.0	2072789.0	100.740937	95.0	187.0	97.34332992017349	7.209283
SRR3360644	SRR3360644	UK	Eyre2017	2009.0	A	G	A	full_length	11	0	0	0.0	0.0	0.125	-3.0	2182799.0	113.170864	92.0	220.0	89.90297137367422	5.598145
SRR3360645	SRR3360645	UK	Eyre2017	2010.0	A	G	-	full_length	11	0	0	0.0	0.0	0.5	-1.0	2130924.0	74.40699000000001	91.0	143.0	97.6689163835984	4.163663
SRR3360646	SRR3360646	UK	Eyre2017	2007.0	A	G	-	full_length	11	0	0	0.0	0.0	0.125	-3.0	2075630.0	122.386977	79.0	237.0	96.64454200737343	7.421467
SRR3360647	SRR3360647	UK	Eyre2017	2010.0	T	G	A	full_length	9	0	0	0.0	0.0	0.06	-4.058893689053568	2154363.0	97.9230555	86.0	176.0	90.85759460328173	6.333397
SRR3360648	SRR3360648	UK	Eyre2017	2009.0	A	G	-	full_length	11	0	0	0.0	0.0	0.5	-1.0	2137172.0	70.230806	91.0	136.0	97.45306545517653	4.2085550000000005
SRR3360649	SRR3360649	UK	Eyre2017	2008.0	A	G	-	full_length	11	0	0	0.0	0.0	0.25	-2.0	2130647.0	98.718094	87.0	185.0	97.65674211418072	5.151286
SRR3360650	SRR3360650	UK	Eyre2017	2010.0	T	G	A	full_length	1	0	0	0.0	0.0	0.25	-2.0	2076433.0	125.767758	83.0	241.0	97.89095557425884	7.255653
SRR3360651	SRR3360651	UK	Eyre2017	2010.0	T	G	A	truncated	11	0	0	0.0	0.0	0.03	-5.058893689053568	2118542.0	71.981262	93.0	132.0	86.53405146115169	8.496545
SRR3360652	SRR3360652	UK	Eyre2017	2009.0	T	G	A	full_length	9	0	0	0.0	0.0	0.06	-4.058893689053568	2188740.0	61.4589715	86.0	117.0	92.04137489596009	6.097333
SRR3360653	SRR3360653	UK	Eyre2017	2007.0	A	G	-	full_length	11	0	0	0.0	0.0	0.25	-2.0	2124634.0	87.66461100000002	84.0	174.0	97.69487709773209	5.92014
SRR3360654	SRR3360654	UK	Eyre2017	2007.0	A	G	A	full_length	10	0	0	0.0	0.0	0.06	-4.058893689053568	2126546.0	114.365668	67.0	211.0	97.17534656401844	6.25441
SRR3360658	SRR3360658	UK	Eyre2017	2010.0	A	G	-	full_length	11	0	0	0.0	0.0	0.25	-2.0	2129388.0	97.287145	80.0	183.0	97.3589238446939	4.410838
SRR3360659	SRR3360659	UK	Eyre2017	2009.0	A	G	-	full_length	11	0	0	0.0	0.0	0.25	-2.0	2129678.0	74.33288300000002	92.0	144.0	97.85818055468158	4.171862
SRR3360661	SRR3360661	UK	Eyre2017	2008.0	T	G	A	full_length	9	0	0	0.0	0.0	0.125	-3.0	2137943.0	75.13898549999998	94.0	141.0	95.83484218899186	6.209025
SRR3360662	SRR3360662	UK	Eyre2017	2009.0	A	G	A	full_length	9	0	0	0.0	0.0	0.03	-5.058893689053568	2099963.0	72.27465500000001	91.0	140.0	91.88528166902206	8.606042
SRR3360663	SRR3360663	UK	Eyre2017	2008.0	T	G	A	full_length	9	0	0	0.0	0.0	0.25	-2.0	2126531.0	121.962805	85.0	225.0	97.59124767013941	6.059251000000001
SRR3360664	SRR3360664	UK	Eyre2017	2007.0	A	G	-	full_length	11	0	0	0.0	0.0	0.25	-2.0	2132395.0	93.9194915	74.0	182.0	97.24847085414616	4.885116
SRR3360665	SRR3360665	UK	Eyre2017	2009.0	A	G	A	full_length	9	0	0	0.0	0.0	0.03	-5.058893689053568	2087609.0	78.449049	81.0	138.0	97.01892401358265	8.299011
SRR3360667	SRR3360667	UK	Eyre2017	2010.0	A	D	-	full_length	11	0	0	0.0	0.0	0.25	-2.0	2111000.0	89.151904	91.0	171.0	91.6938126519957	8.078539
SRR3360669	SRR3360669	UK	Eyre2017	2008.0	A	D	A	full_length	11	0	0	0.0	0.0	0.06	-4.058893689053568	2075188.0	73.29454100000002	96.0	146.0	97.19819125646143	7.411430999999999
SRR3360670	SRR3360670	UK	Eyre2017	2008.0	A	D	A	full_length	11	0	0	0.0	0.0	0.5	-1.0	2075346.0	86.738384	97.0	161.0	97.19553730705215	7.192482000000001
SRR3360671	SRR3360671	UK	Eyre2017	2007.0	A	D	-	full_length	11	0	0	0.0	0.0	0.5	-1.0	2131947.0	90.896535	85.0	166.0	97.1762426459824	5.027183999999999
SRR3360672	SRR3360672	UK	Eyre2017	2007.0	T	G	A	truncated	11	0	0	0.0	0.0	0.125	-3.0	2174163.0	68.962251	87.0	130.0	87.755188281634	6.0704970000000005
SRR3360674	SRR3360674	UK	Eyre2017	2009.0	A	G	-	full_length	11	0	0	0.0	0.0	0.03	-5.058893689053568	2132889.0	75.965118	92.0	143.0	97.02457720052584	4.36608
SRR3360675	SRR3360675	UK	Eyre2017	2007.0	A	G	-	full_length	11	0	0	0.0	0.0	0.5	-1.0	2132539.0	66.087273	75.0	126.0	97.40757911648909	5.114056
SRR3360677	SRR3360677	UK	Eyre2017	2009.0	A	G	A	full_length	10	0	0	1.0	0.0	0.125	-3.0	2163265.0	53.83511	87.0	107.0	91.50569390094131	6.509425
SRR3360678	SRR3360678	UK	Eyre2017	2007.0	T	G	A	full_length	11	0	0	0.0	0.0	0.25	-2.0	2118495.0	96.574427	86.0	184.0	88.13174246004992	8.498158
SRR3360679	SRR3360679	UK	Eyre2017	2010.0	T	G	A	full_length	9	0	0	0.0	0.0	0.125	-3.0	2140763.0	77.9456485	96.0	152.0	95.095437058939	5.981788
SRR3360680	SRR3360680	UK	Eyre2017	2010.0	A	G	-	full_length	11	0	0	0.0	0.0	0.25	-2.0	2137466.0	80.12343899999998	82.0	151.0	97.72117458816211	5.435199
SRR3360681	SRR3360681	UK	Eyre2017	2005.0	A	G	-	full_length	11	0	0	0.0	0.0	0.5	-1.0	2132465.0	77.920353	90.0	147.0	97.63346506974513	3.721912
SRR3360683	SRR3360683	UK	Eyre2017	2010.0	A	G	A	full_length	10	0	0	0.0	0.0	0.06	-4.058893689053568	2115671.0	89.111047	78.0	171.0	97.0852886887555	6.751268
SRR3360684	SRR3360684	UK	Eyre2017	2008.0	A	G	-	full_length	11	0	0	0.0	0.0	0.25	-2.0	2129973.0	112.6824755	92.0	208.0	97.51438388942832	3.956228
SRR3360685	SRR3360685	UK	Eyre2017	2007.0	T	G	A	full_length	9	0	0	0.0	0.0	0.125	-3.0	2077773.0	110.43493400000001	93.0	209.0	97.80776281157586	7.2580279999999995
SRR3360686	SRR3360686	UK	Eyre2017	2010.0	A	G	-	full_length	11	0	0	0.0	0.0	0.5	-1.0	2127872.0	144.896466	102.0	274.0	97.36548493158415	4.350579
SRR3360687	SRR3360687	UK	Eyre2017	2007.0	A	G	A	full_length	10	0	0	0.0	0.0	0.125	-3.0	2158667.0	108.06253500000001	74.0	208.0	90.98877827905407	6.885317
SRR3360688	SRR3360688	UK	Eyre2017	2008.0	A	D	A	full_length	11	0	4	0.0	0.0	8.0	3.0	2076697.0	77.36316550000002	86.0	149.0	97.00842224948912	8.031586
SRR3360689	SRR3360689	UK	Eyre2017	2009.0	T	G	A	full_length	1	0	0	0.0	0.0	0.25	-2.0	2076837.0	69.551411	94.0	134.0	97.66592421024592	7.634906
SRR3360690	SRR3360690	UK	Eyre2017	2009.0	T	G	A	full_length	9	0	0	0.0	0.0	0.125	-3.0	2136734.0	96.529186	91.0	190.0	95.05030675817223	6.087118
SRR3360691	SRR3360691	UK	Eyre2017	2007.0	T	G	A	full_length	11	0	0	0.0	0.0	0.125	-3.0	2118839.0	89.4472935	82.0	164.0	87.26355912376705	8.500129
SRR3360692	SRR3360692	UK	Eyre2017	2009.0	A	G	A	truncated	9	0	0	0.0	0.0	0.125	-3.0	2156848.0	111.4751845	92.0	200.0	90.08573323299083	6.056025
SRR3360693	SRR3360693	UK	Eyre2017	2009.0	A	G	-	full_length	11	0	0	0.0	0.0	0.5	-1.0	2165594.0	65.629329	99.0	126.0	96.08351648351649	4.222489
SRR3360694	SRR3360694	UK	Eyre2017	2007.0	A	G	-	full_length	11	0	0	0.0	0.0	0.25	-2.0	2132433.0	121.5560695	90.0	236.0	97.12895083294023	5.311948
SRR3360696	SRR3360696	UK	Eyre2017	2010.0	T	G	A	full_length	9	0	0	0.0	0.0	0.125	-3.0	2131784.0	76.732904	91.0	148.0	96.59084900562668	6.181696
SRR3360697	SRR3360697	UK	Eyre2017	2007.0	T	G	A	full_length	11	0	0	0.0	0.0	0.125	-3.0	2117699.0	120.71671200000002	85.0	223.0	87.04589288879158	8.413391
SRR3360698	SRR3360698	UK	Eyre2017	2010.0	A	G	-	full_length	11	0	0	0.0	0.0	0.25	-2.0	2124494.0	85.604822	85.0	164.0	97.01628941545627	5.465351
SRR3360700	SRR3360700	UK	Eyre2017	2007.0	A	G	-	full_length	11	0	0	0.0	0.0	0.25	-2.0	2131684.0	62.0742795	76.0	120.0	96.48159909947589	5.274627
SRR3360701	SRR3360701	UK	Eyre2017	2007.0	A	D	A	full_length	11	0	0	0.0	0.0	0.25	-2.0	2134555.0	117.36398700000001	95.0	220.0	97.26704325053957	4.768226
SRR3360702	SRR3360702	UK	Eyre2017	2010.0	A	G	-	full_length	11	0	0	0.0	0.0	0.25	-2.0	2133380.0	85.4649345	86.0	159.0	97.45505061294344	4.182211
SRR3360703	SRR3360703	UK	Eyre2017	2007.0	A	G	-	full_length	11	0	0	0.0	0.0	0.5	-1.0	2134427.0	99.942823	83.0	187.0	96.87068209895716	3.8788099999999996
SRR3360704	SRR3360704	UK	Eyre2017	2007.0	A	G	-	full_length	11	0	0	0.0	0.0	0.25	-2.0	2131701.0	103.051999	89.0	191.0	97.00148712048046	5.120866
SRR3360705	SRR3360705	UK	Eyre2017	2008.0	A	G	A	full_length	10	0	0	0.0	0.0	0.06	-4.058893689053568	2161793.0	108.394939	80.0	204.0	87.77670051769888	6.696475
SRR3360706	SRR3360706	UK	Eyre2017	2010.0	T	G	A	full_length	1	0	0	0.0	0.0	0.125	-3.0	2079224.0	63.921503	95.0	121.0	97.7470284551231	7.243691
SRR3360707	SRR3360707	UK	Eyre2017	2010.0	A	G	-	full_length	11	0	0	0.0	0.0	0.5	-1.0	2129323.0	89.67137	93.0	165.0	97.86176047262384	4.065815
SRR3360708	SRR3360708	UK	Eyre2017	2010.0	A	D	A	full_length	11	0	4	0.0	0.0	8.0	3.0	2082771.0	99.61615400000001	85.0	189.0	97.56164042205894	7.416942
SRR3360709	SRR3360709	UK	Eyre2017	2010.0	A	G	-	full_length	11	0	1	0.0	0.0	0.5	-1.0	2131314.0	115.461422	78.0	219.0	97.49900442490794	4.422083
SRR3360710	SRR3360710	UK	Eyre2017	2010.0	T	G	A	full_length	1	0	0	0.0	0.0	0.25	-2.0	2072787.0	95.2036875	96.0	181.0	97.81079808268728	7.207357000000001
SRR3360711	SRR3360711	UK	Eyre2017	2010.0	A	G	-	full_length	11	0	0	0.0	0.0	0.5	-1.0	2130751.0	96.77543299999999	85.0	181.0	97.91851064460528	4.093682
SRR3360712	SRR3360712	UK	Eyre2017	2009.0	A	G	-	full_length	11	0	0	0.0	0.0	0.25	-2.0	2132613.0	80.37165949999998	86.0	153.0	96.70615475288372	4.255955999999999
SRR3360713	SRR3360713	UK	Eyre2017	2010.0	T	G	A	full_length	9	0	0	0.0	0.0	0.06	-4.058893689053568	2122130.0	85.01753099999998	86.0	159.0	89.92912759123091	7.942742999999999
SRR3360714	SRR3360714	UK	Eyre2017	2010.0	A	G	-	full_length	11	0	0	0.0	0.0	0.5	-1.0	2130728.0	110.788439	91.0	213.0	97.60041345601459	4.300086
SRR3360715	SRR3360715	UK	Eyre2017	2009.0	A	G	A	full_length	10	0	0	0.0	0.0	0.125	-3.0	2154676.0	40.708042999999996	70.0	77.0	89.6916026888739	7.809456
SRR3360716	SRR3360716	UK	Eyre2017	2008.0	A	G	-	full_length	11	0	0	0.0	0.0	0.125	-3.0	2127399.0	78.595	92.0	148.0	97.55972352967302	5.205408
SRR3360717	SRR3360717	UK	Eyre2017	2007.0	A	D	A	full_length	11	0	4	0.0	0.0	8.0	3.0	2134312.0	98.5928445	92.0	191.0	97.54922698841585	4.961323999999999
SRR3360718	SRR3360718	UK	Eyre2017	2010.0	A	G	-	full_length	11	0	0	0.0	0.0	0.5	-1.0	2134210.0	96.40330300000001	85.0	181.0	97.41538038634519	4.409001
SRR3360719	SRR3360719	UK	Eyre2017	2009.0	A	G	-	full_length	11	0	0	0.0	0.0	0.5	-1.0	2129925.0	74.276537	93.0	146.0	97.09729420305429	4.264289
SRR3360720	SRR3360720	UK	Eyre2017	2007.0	A	G	-	full_length	11	0	0	0.0	0.0	0.5	-1.0	2129210.0	129.325072	91.0	254.0	96.84293682066509	5.0126230000000005
SRR3360721	SRR3360721	UK	Eyre2017	2009.0	A	G	-	full_length	11	0	0	0.0	0.0	0.125	-3.0	2121484.0	78.5181145	82.0	151.0	97.42088865693636	5.579194
SRR3360722	SRR3360722	UK	Eyre2017	2009.0	A	G	A	full_length	10	0	0	0.0	0.0	0.125	-3.0	2158504.0	63.611842	83.0	123.0	89.55967461268551	6.939214
SRR3360723	SRR3360723	UK	Eyre2017	2010.0	A	G	-	full_length	11	0	0	0.0	0.0	0.25	-2.0	2136048.0	96.7073785	80.0	179.0	97.82358813303482	4.172041
SRR3360725	SRR3360725	UK	Eyre2017	2010.0	A	G	A	full_length	9	0	0	0.0	0.0	0.125	-3.0	2100375.0	64.375491	89.0	122.0	92.06897644783972	8.900661999999999
SRR3360726	SRR3360726	UK	Eyre2017	2009.0	A	G	A	full_length	9	0	0	0.0	0.0	0.125	-3.0	2166616.0	116.053982	102.0	212.0	90.96369502656393	5.7989489999999995
SRR3360727	SRR3360727	UK	Eyre2017	2010.0	T	G	A	full_length	11	0	0	0.0	0.0	0.25	-2.0	2172269.0	81.0133505	94.0	148.0	90.80515548666766	6.167807
SRR3360728	SRR3360728	UK	Eyre2017	2010.0	A	G	-	full_length	11	0	0	0.0	0.0	0.25	-2.0	2132079.0	80.319017	88.0	150.0	97.75008918217016	4.4801470000000005
SRR3360729	SRR3360729	UK	Eyre2017	2009.0	A	G	A	full_length	10	0	0	0.0	0.0	0.06	-4.058893689053568	2134961.0	66.58089	85.0	121.0	97.11837663154442	5.934521
SRR3360730	SRR3360730	UK	Eyre2017	2007.0	T	G	A	full_length	9	0	0	0.0	0.0	0.25	-2.0	2072768.0	108.449934	90.0	200.0	97.48743508057824	7.663848
SRR3360731	SRR3360731	UK	Eyre2017	2010.0	A	G	-	full_length	11	0	0	0.0	0.0	0.25	-2.0	2135262.0	133.649992	96.0	257.0	97.65518321834135	4.465452
SRR3360733	SRR3360733	UK	Eyre2017	2009.0	A	G	-	full_length	11	0	0	0.0	0.0	0.25	-2.0	2132375.0	77.85180600000001	89.0	152.0	96.27391869807434	4.27988
SRR3360734	SRR3360734	UK	Eyre2017	2010.0	A	G	A	full_length	9	0	0	0.0	0.0	0.125	-3.0	2099844.0	96.4361805	90.0	181.0	92.76016702448773	8.749768
SRR3360735	SRR3360735	UK	Eyre2017	2010.0	A	G	A	full_length	9	0	0	0.0	0.0	0.06	-4.058893689053568	2082259.0	71.83664300000001	86.0	138.0	97.75537118867598	8.182614
SRR3360736	SRR3360736	UK	Eyre2017	2009.0	T	G	A	truncated	11	0	0	0.0	0.0	0.125	-3.0	2114686.0	80.606249	92.0	152.0	88.54299376065742	8.6426
SRR3360737	SRR3360737	UK	Eyre2017	2008.0	A	G	A	full_length	10	0	0	0.0	0.0	0.06	-4.058893689053568	2125135.0	109.59803899999999	81.0	205.0	97.70929944940524	6.343298
SRR3360738	SRR3360738	UK	Eyre2017	2009.0	A	G	-	full_length	11	0	0	0.0	0.0	0.125	-3.0	2131679.0	71.278554	95.0	135.0	97.97887011396385	3.615596
SRR3360740	SRR3360740	UK	Eyre2017	2010.0	A	D	A	full_length	9	0	0	0.0	0.0	0.25	-2.0	2129273.0	108.1529315	96.0	212.0	97.30302710461237	6.267896
SRR3360743	SRR3360743	UK	Eyre2017	2009.0	A	G	-	full_length	11	0	0	0.0	0.0	0.25	-2.0	2132822.0	59.547362	88.0	114.0	98.10453396380615	4.454968
SRR3360745	SRR3360745	UK	Eyre2017	2009.0	T	G	A	full_length	1	0	0	0.0	0.0	0.25	-2.0	2079206.0	86.252125	91.0	166.0	97.52448493205674	7.12259
SRR3360746	SRR3360746	UK	Eyre2017	2010.0	T	G	A	full_length	1	0	0	0.0	0.0	0.25	-2.0	2080144.0	96.32185799999999	93.0	185.0	97.5411255908066	7.166094
SRR3360747	SRR3360747	UK	Eyre2017	2008.0	T	G	A	full_length	9	0	0	0.0	0.0	0.125	-3.0	2068285.0	87.900533	93.0	168.0	97.70909381474041	7.580919000000001
SRR3360748	SRR3360748	UK	Eyre2017	2009.0	A	G	-	full_length	11	0	0	0.0	0.0	0.5	-1.0	2132889.0	61.602918	95.0	119.0	97.38574442601453	4.273922
SRR3360749	SRR3360749	UK	Eyre2017	2008.0	A	D	A	full_length	11	0	0	0.0	0.0	0.25	-2.0	2180915.0	120.715221	88.0	228.0	91.45914291853991	5.647069
SRR3360750	SRR3360750	UK	Eyre2017	2007.0	T	G	A	full_length	11	0	0	0.0	0.0	0.125	-3.0	2116638.0	137.00598200000002	86.0	263.0	87.19474701532916	8.343679
SRR3360751	SRR3360751	UK	Eyre2017	2005.0	A	G	-	full_length	11	0	0	0.0	0.0	0.5	-1.0	2129444.0	118.667717	99.0	230.0	98.20898579184376	3.4352660000000004
SRR3360752	SRR3360752	UK	Eyre2017	2009.0	A	G	-	full_length	11	0	0	0.0	0.0	0.5	-1.0	2131315.0	101.0171815	84.0	195.0	97.49151944873093	4.200939
SRR3360753	SRR3360753	UK	Eyre2017	2010.0	A	G	-	full_length	11	0	0	0.0	0.0	0.5	-1.0	2131974.0	69.256252	91.0	131.0	97.86817159152436	4.524725
SRR3360754	SRR3360754	UK	Eyre2017	2007.0	T	G	A	full_length	9	0	0	0.0	0.0	0.25	-2.0	2071617.0	125.889324	89.0	245.0	97.60743519187209	7.492075999999999
SRR3360755	SRR3360755	UK	Eyre2017	2009.0	A	G	-	full_length	11	0	0	0.0	0.0	0.5	-1.0	2245622.0	64.761004	278.0	124.0	89.46762744524227	4.154433999999999
SRR3360766	SRR3360766	UK	Eyre2017	2005.0	T	G	A	full_length	9	0	0	0.0	0.0	0.5	-1.0	2123830.0	85.95003349999998	90.0	166.0	97.16879835903423	6.170451
SRR3360771	SRR3360771	UK	Eyre2017	2005.0	A	G	A	full_length	9	0	0	0.0	0.0	0.06	-4.058893689053568	2172311.0	110.148875	89.0	200.0	91.99090254895046	5.703655
SRR3360772	SRR3360772	UK	Eyre2017	2004.0	A	D	-	full_length	11	0	0	0.0	0.0	0.125	-3.0	2113503.0	90.4257685	84.0	170.0	92.75435278910628	8.212274
SRR3360774	SRR3360774	UK	Eyre2017	2004.0	A	D	-	full_length	11	0	0	0.0	0.0	0.25	-2.0	2109323.0	96.04981	90.0	180.0	91.34715519658772	8.01595
SRR3360810	SRR3360810	UK	Eyre2017	2004.0	A	G	-	full_length	11	0	0	1.0	0.0	0.125	-3.0	2163884.0	56.794787	82.0	105.0	91.1818633147912	5.875605999999999
SRR3360811	SRR3360811	UK	Eyre2017	2005.0	T	G	A	full_length	9	0	0	0.0	0.0	0.25	-2.0	2121109.0	116.10761299999999	91.0	217.0	97.35863478927601	6.082772
SRR3360813	SRR3360813	UK	Eyre2017	2005.0	A	G	-	full_length	11	0	0	0.0	0.0	0.125	-3.0	2130146.0	105.830424	83.0	198.0	97.20281391173056	5.141430000000001
SRR3360827	SRR3360827	UK	Eyre2017	2005.0	T	G	A	full_length	9	0	0	0.0	0.0	0.5	-1.0	2125795.0	89.0045195	90.0	174.0	97.65756200377923	6.0195110000000005
SRR3360829	SRR3360829	UK	Eyre2017	2004.0	A	G	A	full_length	9	0	0	0.0	0.0	0.125	-3.0	2165239.0	65.31081950000001	100.0	124.0	92.38972601226179	6.031339
SRR3360832	SRR3360832	UK	Eyre2017	2005.0	A	G	A	truncated	9	0	0	0.0	0.0	0.25	-2.0	2161739.0	126.53521299999998	90.0	228.0	91.38413643703464	6.189044
SRR3360836	SRR3360836	UK	Eyre2017	2004.0	T	G	A	full_length	9	0	0	1.0	0.0	0.125	-3.0	2160974.0	102.07177	92.0	193.0	91.99896373122	6.205083
SRR3360846	SRR3360846	UK	Eyre2017	2005.0	A	D	-	full_length	11	0	0	0.0	0.0	0.5	-1.0	2114604.0	102.4426635	86.0	190.0	91.71554433476702	7.913621000000001
SRR3360851	SRR3360851	UK	Eyre2017	2005.0	A	G	-	full_length	11	0	0	0.0	0.0	0.125	-3.0	2130673.0	90.565673	91.0	173.0	97.73178339579799	3.460176
SRR3360854	SRR3360854	UK	Eyre2017	2005.0	A	G	A	full_length	10	0	0	0.0	0.0	0.03	-5.058893689053568	2128462.0	74.44916549999998	78.0	137.0	97.11796582104107	6.390206
SRR3360867	SRR3360867	UK	Eyre2017	2004.0	T	G	A	truncated	11	0	0	0.0	0.0	0.06	-4.058893689053568	2180076.0	52.8562285	90.0	96.0	89.10975036479125	6.170808999999999
SRR3360872	SRR3360872	UK	Eyre2017	2004.0	A	G	A	full_length	10	0	0	0.0	0.0	0.06	-4.058893689053568	2207686.0	60.406027	84.0	120.0	90.01812454838335	6.101051999999999
SRR3360876	SRR3360876	UK	Eyre2017	2004.0	T	G	A	full_length	9	0	0	1.0	0.0	0.125	-3.0	2159460.0	94.1365875	86.0	178.0	89.95558831659449	6.2080400000000004
SRR3360883	SRR3360883	UK	Eyre2017	2004.0	A	D	A	full_length	11	0	0	0.0	0.0	0.03	-5.058893689053568	2110776.0	83.4611175	100.0	167.0	92.55773253573594	7.794357000000001
SRR3360889	SRR3360889	UK	Eyre2017	2004.0	A	G	-	full_length	11	0	0	0.0	0.0	0.125	-3.0	2135322.0	85.956293	89.0	155.0	97.72207648679242	3.2901510000000003
SRR3360890	SRR3360890	UK	Eyre2017	2005.0	A	G	A	truncated	10	0	1	0.0	0.0	0.125	-3.0	2151725.0	73.687315	92.0	143.0	96.28853533469908	6.146705
SRR3360893	SRR3360893	UK	Eyre2017	2005.0	A	D	-	full_length	11	0	0	0.0	0.0	0.25	-2.0	2119576.0	79.45766850000001	88.0	151.0	92.83874246165735	8.227775
SRR3360913	SRR3360913	UK	Eyre2017	2005.0	A	G	A	full_length	9	0	0	0.0	0.0	0.125	-3.0	2137455.0	117.963655	105.0	214.0	97.45715241583216	4.52822
SRR3360917	SRR3360917	UK	Eyre2017	2004.0	A	G	A	full_length	11	0	0	0.0	0.0	0.125	-3.0	2131522.0	94.626225	93.0	178.0	96.54231256625609	5.427403
SRR3360921	SRR3360921	UK	Eyre2017	2004.0	A	G	A	full_length	9	0	0	0.0	0.0	0.5	-1.0	2135406.0	73.4510025	94.0	136.0	97.90303064092647	4.523112
SRR3360924	SRR3360924	UK	Eyre2017	2005.0	A	D	-	full_length	11	0	0	0.0	0.0	0.03	-5.058893689053568	2071014.0	69.2448495	92.0	132.0	97.55122210893778	7.464297999999999
SRR3360926	SRR3360926	UK	Eyre2017	2004.0	A	G	-	full_length	11	0	0	0.0	0.0	0.125	-3.0	2123093.0	66.066343	77.0	126.0	97.01431775625707	5.855580000000001
SRR3360930	SRR3360930	UK	Eyre2017	2005.0	A	G	-	full_length	11	0	0	0.0	0.0	0.25	-2.0	2127222.0	120.915872	87.0	229.0	96.98599409017339	5.216429
SRR3360936	SRR3360936	UK	Eyre2017	2004.0	A	G	A	full_length	10	0	0	0.0	0.0	0.5	-1.0	2206075.0	60.497677	89.0	112.0	89.91600545580583	5.851279
SRR3360939	SRR3360939	UK	Eyre2017	2004.0	A	D	A	full_length	9	0	0	0.0	0.0	0.125	-3.0	2125550.0	117.953965	99.0	224.0	96.93248910849259	6.202932
SRR3360943	SRR3360943	UK	Eyre2017	2005.0	T	G	A	full_length	9	0	0	0.0	0.0	0.5	-1.0	2122593.0	81.519401	91.0	159.0	97.09260949830605	6.211086
SRR3360944	SRR3360944	UK	Eyre2017	2004.0	A	G	-	full_length	11	0	0	1.0	0.0	0.5	-1.0	2131389.0	129.03172800000002	95.0	244.0	97.86543472166305	3.3406879999999997
SRR3360947	SRR3360947	UK	Eyre2017	2004.0	T	G	A	full_length	9	0	0	0.0	0.0	0.125	-3.0	2123948.0	69.017371	90.0	135.0	97.72350461186564	6.072692
SRR3360949	SRR3360949	UK	Eyre2017	2005.0	A	G	-	full_length	11	0	0	0.0	0.0	0.25	-2.0	2130220.0	98.534314	87.0	176.0	97.69352726219931	4.853754
SRR3360950	SRR3360950	UK	Eyre2017	2004.0	A	G	A	full_length	9	0	0	0.0	0.0	0.125	-3.0	2164855.0	63.241249	90.0	123.0	92.3938507213546	6.266462000000001
SRR3360953	SRR3360953	UK	Eyre2017	2005.0	T	G	A	full_length	9	0	0	0.0	0.0	0.25	-2.0	2092066.0	102.78884649999999	94.0	189.0	95.710437236061	7.50807
SRR3360964	SRR3360964	UK	Eyre2017	2004.0	A	G	A	full_length	9	0	0	0.0	0.0	0.125	-3.0	2167065.0	76.533794	93.0	151.0	92.954822799143	5.789182
SRR3360967	SRR3360967	UK	Eyre2017	2004.0	A	G	A	full_length	10	0	0	0.0	0.0	0.06	-4.058893689053568	2201146.0	51.251033	88.0	99.0	91.09819445119824	6.30665
SRR3360970	SRR3360970	UK	Eyre2017	2004.0	A	D	-	full_length	11	0	0	0.0	0.0	0.125	-3.0	2169249.0	62.761193999999996	85.0	124.0	90.6411230473679	5.665573
SRR3360980	SRR3360980	UK	Eyre2017	2005.0	A	D	-	full_length	11	0	0	0.0	0.0	0.25	-2.0	2116746.0	76.082951	87.0	146.0	91.55013503865558	8.167874000000001
SRR3360981	SRR3360981	UK	Eyre2017	2004.0	A	G	-	full_length	11	0	0	0.0	0.0	0.03	-5.058893689053568	2123796.0	81.948914	73.0	158.0	96.72218955009473	5.713914
SRR3360982	SRR3360982	UK	Eyre2017	2004.0	T	G	A	truncated	10	0	0	0.0	0.0	0.03	-5.058893689053568	2165470.0	67.66443000000001	91.0	131.0	90.25284364540684	6.236848
SRR3360983	SRR3360983	UK	Eyre2017	2004.0	A	D	-	full_length	11	0	0	0.0	0.0	0.5	-1.0	2108065.0	71.091134	90.0	134.0	91.47685461738912	8.046057000000001
SRR3360984	SRR3360984	UK	Eyre2017	2004.0	A	D	-	full_length	11	0	0	0.0	0.0	0.5	-1.0	2115169.0	94.46786750000001	76.0	176.0	91.99510446963328	8.357344
SRR3360991	SRR3360991	UK	Eyre2017	2004.0	A	G	A	full_length	10	0	0	0.0	0.0	0.06	-4.058893689053568	2203286.0	70.38703149999999	84.0	136.0	89.80227062896961	5.933267
SRR3360993	SRR3360993	UK	Eyre2017	2004.0	A	G	A	full_length	9	0	0	0.0	0.0	0.06	-4.058893689053568	2164920.0	81.408254	102.0	147.0	90.85943756334382	5.856028
SRR3361307	SRR3361307	UK	Eyre2017	2009.0	A	D	A	full_length	11	0	0	1.0	0.0	0.5	-1.0	2076831.0	94.75734200000001	91.0	179.0	97.859867097069	7.418689
SRR3361308	SRR3361308	UK	Eyre2017	2008.0	A	G	A	full_length	10	0	0	0.0	0.0	0.06	-4.058893689053568	2126540.0	63.979574	82.0	124.0	97.27208883359538	6.460367
SRR3361310	SRR3361310	UK	Eyre2017	2010.0	A	G	-	full_length	11	0	0	0.0	0.0	0.5	-1.0	2127626.0	70.799747	91.0	138.0	97.41841967566086	4.346009
SRR3361311	SRR3361311	UK	Eyre2017	2010.0	A	G	-	full_length	11	0	0	0.0	0.0	0.5	-1.0	2130537.0	73.743344	85.0	140.0	97.50770927848153	4.240723
SRR3361312	SRR3361312	UK	Eyre2017	2010.0	A	G	-	full_length	11	0	0	0.0	0.0	0.5	-1.0	2129510.0	70.18019699999999	97.0	134.0	97.58889365345414	4.576023999999999
SRR3361313	SRR3361313	UK	Eyre2017	2010.0	A	G	A	full_length	10	0	0	0.0	0.0	0.03	-5.058893689053568	2169452.0	71.04765400000001	81.0	131.0	90.58838998211895	6.426541
SRR3361314	SRR3361314	UK	Eyre2017	2010.0	A	G	-	full_length	11	0	0	0.0	0.0	0.25	-2.0	2079346.0	125.8124785	84.0	225.0	97.18768607664849	7.951165
SRR3361315	SRR3361315	UK	Eyre2017	2010.0	A	D	A	full_length	11	0	0	0.0	0.0	0.125	-3.0	2178725.0	113.127372	91.0	213.0	91.02858792562924	5.623772
SRR3361317	SRR3361317	UK	Eyre2017	2007.0	A	G	-	full_length	11	0	0	0.0	0.0	1.0	0.0	2125543.0	102.0720835	90.0	192.0	97.27410112734421	4.976108999999999
SRR3361318	SRR3361318	UK	Eyre2017	2010.0	A	G	A	full_length	10	0	0	0.0	0.0	0.06	-4.058893689053568	2124354.0	107.41722299999999	84.0	204.0	97.78357381431015	6.147825
SRR3361320	SRR3361320	UK	Eyre2017	2008.0	T	G	A	full_length	9	0	0	0.0	0.0	0.25	-2.0	2122255.0	89.129559	94.0	171.0	97.73904374245052	6.09572
SRR3361321	SRR3361321	UK	Eyre2017	2007.0	A	G	-	full_length	11	0	0	0.0	0.0	0.5	-1.0	2132037.0	86.74033100000001	93.0	166.0	97.4963839292833	4.127508
SRR3361322	SRR3361322	UK	Eyre2017	2009.0	T	D	A	full_length	11	0	0	0.0	0.0	0.06	-4.058893689053568	2126813.0	75.309196	92.0	141.0	97.54804169511854	5.594785
SRR3361324	SRR3361324	UK	Eyre2017	2007.0	A	G	-	full_length	11	0	0	0.0	0.0	0.03	-5.058893689053568	2132212.0	128.1378955	88.0	244.0	97.09450831839905	5.078393
SRR3361325	SRR3361325	UK	Eyre2017	2010.0	A	G	-	full_length	11	0	0	0.0	1.0	0.5	-1.0	2127766.0	114.171397	88.0	213.0	97.24156546837229	4.1655
SRR3361326	SRR3361326	UK	Eyre2017	2007.0	A	G	A	full_length	9	0	0	0.0	0.0	0.125	-3.0	2100765.0	125.43611499999999	96.0	236.0	92.00334539965559	8.68113
SRR3361328	SRR3361328	UK	Eyre2017	2010.0	A	D	A	full_length	11	0	0	0.0	0.0	0.125	-3.0	2177729.0	105.586104	95.0	195.0	88.78673685471567	5.482062
SRR3361329	SRR3361329	UK	Eyre2017	2009.0	A	G	-	full_length	11	0	0	0.0	0.0	0.25	-2.0	2134692.0	67.914761	81.0	124.0	96.93454174288576	4.168546
SRR3361332	SRR3361332	UK	Eyre2017	2007.0	A	G	-	full_length	11	0	0	0.0	0.0	0.25	-2.0	2122337.0	129.568265	92.0	257.0	97.71059213481782	5.768932
SRR3361333	SRR3361333	UK	Eyre2017	2007.0	A	D	A	full_length	11	0	0	0.0	0.0	0.25	-2.0	2108369.0	122.763843	90.0	237.0	98.44078679531731	7.497541
SRR3361336	SRR3361336	UK	Eyre2017	2007.0	A	G	-	full_length	11	0	0	0.0	0.0	0.25	-2.0	2134494.0	96.7967365	78.0	185.0	97.45940296728077	5.083321
SRR3361337	SRR3361337	UK	Eyre2017	2010.0	A	G	-	full_length	11	0	0	0.0	0.0	0.25	-2.0	2129961.0	77.24922099999999	96.0	142.0	97.2890533702173	4.0552410000000005
SRR3361338	SRR3361338	UK	Eyre2017	2010.0	A	D	-	full_length	11	0	0	0.0	0.0	0.125	-3.0	2060520.0	115.0747785	86.0	220.0	97.28577470055748	8.731085
SRR3361340	SRR3361340	UK	Eyre2017	2009.0	A	D	A	full_length	11	0	0	0.0	0.0	0.125	-3.0	2138144.0	86.71708050000002	82.0	163.0	97.28418054123077	4.911055999999999
SRR3361341	SRR3361341	UK	Eyre2017	2010.0	T	G	A	truncated	11	0	0	0.0	0.0	0.03	-5.058893689053568	2120258.0	66.258351	84.0	125.0	88.02145903590086	8.519707
SRR3361342	SRR3361342	UK	Eyre2017	2009.0	A	G	-	full_length	11	0	0	0.0	0.0	0.5	-1.0	2131807.0	107.02524299999999	85.0	207.0	97.43265560895428	4.109228
SRR3361343	SRR3361343	UK	Eyre2017	2010.0	A	G	A	full_length	10	0	0	0.0	0.0	0.06	-4.058893689053568	2115533.0	64.695352	75.0	125.0	97.08576939774508	6.892306
SRR3361344	SRR3361344	UK	Eyre2017	2010.0	A	G	-	full_length	11	0	0	0.0	0.0	0.25	-2.0	2130231.0	72.9484405	88.0	144.0	95.18341101977713	4.1238790000000005
SRR3361345	SRR3361345	UK	Eyre2017	2008.0	A	G	A	full_length	10	0	0	0.0	0.0	0.125	-3.0	2120432.0	79.98645400000001	81.0	158.0	97.5476283167708	6.6594240000000005
SRR3361346	SRR3361346	UK	Eyre2017	2008.0	A	D	-	full_length	11	0	0	0.0	0.0	0.25	-2.0	2111756.0	117.876005	89.0	231.0	92.48530553459831	8.105958
SRR3361347	SRR3361347	UK	Eyre2017	2010.0	A	G	-	full_length	11	0	0	0.0	0.0	0.25	-2.0	2130908.0	122.23240700000001	95.0	236.0	97.98656169683319	4.167337
SRR3361349	SRR3361349	UK	Eyre2017	2007.0	T	G	A	full_length	9	0	0	0.0	0.0	0.25	-2.0	2067241.0	132.834381	92.0	247.0	97.57748248127899	7.600408
SRR3361350	SRR3361350	UK	Eyre2017	2009.0	A	G	A	full_length	10	0	0	0.0	0.0	0.125	-3.0	2157463.0	51.7285705	86.0	95.0	88.42756582725225	6.765784
SRR3361351	SRR3361351	UK	Eyre2017	2008.0	A	G	-	full_length	11	0	0	0.0	0.0	0.25	-2.0	2128522.0	118.04720049999999	90.0	224.0	97.22278931027205	5.013698000000001
SRR3361352	SRR3361352	UK	Eyre2017	2007.0	T	G	A	full_length	11	0	0	0.0	0.0	0.125	-3.0	2122340.0	88.80461899999999	87.0	173.0	97.90268863072028	6.014807
SRR3361353	SRR3361353	UK	Eyre2017	2005.0	A	D	A	full_length	11	0	0	0.0	0.0	0.25	-2.0	2135537.0	70.203537	95.0	134.0	97.04037457871377	4.853664
SRR3361354	SRR3361354	UK	Eyre2017	2010.0	A	G	-	full_length	11	0	0	0.0	0.0	0.5	-1.0	2131135.0	55.752474	93.0	103.0	97.5323094647453	4.538569
SRR3361355	SRR3361355	UK	Eyre2017	2008.0	A	D	A	full_length	11	0	0	0.0	0.0	0.125	-3.0	2075031.0	102.72529499999999	92.0	194.0	97.67025329861995	7.231908
SRR3361356	SRR3361356	UK	Eyre2017	2008.0	A	G	-	full_length	11	0	0	0.0	0.0	0.25	-2.0	2135794.0	85.977909	91.0	161.0	97.83016164680565	3.390329
SRR955973	SRR955973	Chile	Ezewudo2015	1982.0	A	D	A	full_length	11	0	0	0.0	0.0	0.25	-2.0	2111307.0	179.456348	96.0	409.0	99.36756232091227	5.801772
SRR959017	SRR959017	Canada	Ezewudo2015	1982.0	T	G	A	full_length	11	0	0	0.0	0.0	0.5	-1.0	2100467.0	125.60819099999999	111.0	285.0	81.16681233101956	8.204164
SRR960561	SRR960561	Canada	Ezewudo2015	2006.0	A	G	A	full_length	9	0	0	0.0	0.0	0.25	-2.0	2148883.0	227.94502400000002	104.0	521.0	94.85606168067586	6.709333
SRR969045	SRR969045	Canada	Ezewudo2015	2006.0	A	D	-	full_length	11	0	0	0.0	0.0	1.0	0.0	2044279.0	514.8157524999998	110.0	1171.0	97.15340030005987	9.595233
SRR969336	SRR969336	Canada	Ezewudo2015	2008.0	A	G	-	full_length	11	0	0	0.0	0.0	0.5	-1.0	2114773.0	125.6718575	110.0	288.0	97.55616238339931	5.636362
SRR969337	SRR969337	Canada	Ezewudo2015	2006.0	A	D	-	full_length	11	0	0	0.0	0.0	1.0	0.0	2048759.0	197.9849415	96.0	436.0	98.12178693292795	9.286903
SRR969338	SRR969338	Canada	Ezewudo2015	2006.0	A	D	A	full_length	11	0	0	0.0	0.0	0.5	-1.0	2053610.0	299.11399900000004	100.0	671.0	98.19368383634571	7.8655479999999995
SRR969340	SRR969340	Canada	Ezewudo2015	2005.0	A	D	A	full_length	11	0	0	0.0	0.0	0.25	-2.0	2062495.0	204.883746	105.0	460.0	97.16643415557834	5.5494449999999995
SRR969341	SRR969341	Canada	Ezewudo2015	2007.0	T	G	A	full_length	9	0	0	0.0	0.0	0.06	-4.058893689053568	2106065.0	246.62658199999998	99.0	560.0	96.80637918579832	6.655347
SRR969342	SRR969342	Canada	Ezewudo2015	2007.0	A	D	A	full_length	11	0	0	0.0	0.0	0.125	-3.0	2063347.0	612.722721	103.0	1376.0	96.20913213897116	7.453635
SRR969343	SRR969343	Canada	Ezewudo2015	2005.0	A	D	A	full_length	11	0	0	0.0	0.0	0.125	-3.0	2061164.0	270.597414	101.0	595.0	98.05863959778364	7.687952
SRR969344	SRR969344	Canada	Ezewudo2015	2006.0	A	D	A	full_length	11	0	0	0.0	0.0	1.0	0.0	2059843.0	403.280462	103.0	906.0	97.54904672565596	7.620479
SRR969345	SRR969345	Canada	Ezewudo2015	2007.0	A	G	A	full_length	9	0	0	0.0	0.0	0.125	-3.0	2145393.0	590.260056	102.0	1382.0	96.34557174523087	6.01521
SRR969346	SRR969346	Canada	Ezewudo2015	2006.0	A	G	-	full_length	11	0	0	0.0	0.0	0.25	-2.0	2119569.0	155.70987649999998	118.0	355.0	98.32685894653164	4.381582
SRR969348	SRR969348	Canada	Ezewudo2015	2007.0	A	D	A	full_length	11	0	0	0.0	0.0	0.25	-2.0	2061620.0	251.57198599999998	101.0	570.0	98.12257043678032	7.644538000000001
SRR969350	SRR969350	Canada	Ezewudo2015	2005.0	A	D	A	full_length	11	0	0	0.0	0.0	0.25	-2.0	2056976.0	354.091119	97.0	793.0	97.43422728129705	7.841624
SRR969352	SRR969352	Canada	Ezewudo2015	2007.0	A	G	-	full_length	11	0	0	0.0	0.0	0.5	-1.0	2117521.0	191.9384375	102.0	437.0	95.28953085396783	4.413929
SRR969353	SRR969353	Canada	Ezewudo2015	2007.0	A	G	A	full_length	11	0	0	0.0	0.0	0.25	-2.0	2151538.0	180.321558	119.0	413.0	94.0756838721465	5.749084
SRR969354	SRR969354	Canada	Ezewudo2015	2008.0	T	G	A	full_length	9	0	0	0.0	0.0	0.5	-1.0	2110633.0	365.419844	101.0	844.0	97.1163872731686	6.3632800000000005
SRR969355	SRR969355	USA	Ezewudo2015	2011.0	T	G	A	truncated	11	0	0	0.0	0.0	0.03	-5.058893689053568	2059542.0	20.9323895	248.0	58.0	88.86449940963243	12.083915
SRR969356	SRR969356	USA	Ezewudo2015	2011.0	A	G	-	full_length	11	0	1	0.0	0.0	1.0	0.0	2075199.0	56.996265	246.0	160.0	95.9865663448363	8.493408
SRR969360	SRR969360	USA	Ezewudo2015	2011.0	A	D	-	full_length	11	0	0	0.0	0.0	0.5	-1.0	2043911.0	42.3921995	234.0	117.0	96.14754236465882	12.347846
SRR969361	SRR969361	USA	Ezewudo2015	2011.0	T	G	A	truncated	11	0	0	0.0	0.0	0.06	-4.058893689053568	2065077.0	60.71795899999999	244.0	164.0	86.94973607801597	11.978136
SRR969362	SRR969362	USA	Ezewudo2015	2011.0	A	G	A	truncated	9	0	0	0.0	0.0	0.03	-5.058893689053568	2106457.0	48.938996	251.0	134.0	91.27227097719515	9.63896
SRR969363	SRR969363	USA	Ezewudo2015	2011.0	A	D	A	full_length	11	0	0	0.0	0.0	0.125	-3.0	2124669.0	30.625607000000002	250.0	83.0	90.91848068381609	9.167729
SRR969364	SRR969364	USA	Ezewudo2015	2011.0	A	G	-	full_length	11	0	0	0.0	0.0	0.5	-1.0	2137712.0	51.059191999999996	202.0	108.0	89.0933153041702	10.885048
SRR969365	SRR969365	USA	Ezewudo2015	2011.0	A	G	-	full_length	11	0	0	0.0	0.0	0.25	-2.0	2098420.0	33.621218	169.0	75.0	95.18824637802986	7.566178999999999
SRR969366	SRR969366	USA	Ezewudo2015	2011.0	T	G	A	full_length	9	0	0	0.0	0.0	0.06	-4.058893689053568	2106033.0	95.353507	181.0	216.0	95.7434370441472	8.528758
SRR969367	SRR969367	USA	Ezewudo2015	2011.0	A	D	A	full_length	11	0	0	0.0	0.0	0.25	-2.0	2068063.0	87.4335145	168.0	200.0	96.84253808955721	10.29984
SRR969368	SRR969368	USA	Ezewudo2015	2011.0	A	G	-	full_length	11	0	0	0.0	0.0	0.5	-1.0	2075733.0	66.640941	249.0	181.0	95.80078642104752	8.89878
SRR969369	SRR969369	USA	Ezewudo2015	2011.0	T	G	A	full_length	9	0	0	0.0	0.0	0.125	-3.0	2122621.0	55.54984350000001	248.0	153.0	86.8049097413986	9.655358
SRR969370	SRR969370	USA	Ezewudo2015	2011.0	A	G	A	truncated	9	0	0	0.0	0.0	0.03	-5.058893689053568	2140271.0	143.683478	171.0	322.0	91.36349685815108	8.836908
SRR969371	SRR969371	USA	Ezewudo2015	2011.0	A	G	-	full_length	11	0	0	0.0	0.0	0.25	-2.0	2104017.0	84.67571799999997	170.0	198.0	96.43122417420844	6.541459
SRR969373	SRR969373	USA	Ezewudo2015	2011.0	A	G	A	full_length	11	0	0	0.0	0.0	1.0	0.0	2130075.0	67.62613350000001	222.0	154.0	97.61065624526978	7.635039999999999
SRR969374	SRR969374	USA	Ezewudo2015	2011.0	T	G		truncated	11	0	0	0.0	0.0	0.25	-2.0	2092631.0	45.923025	167.0	100.0	88.51734855809956	10.826133
SRR969375	SRR969375	USA	Ezewudo2015	2011.0	A	G	-	full_length	11	0	0	0.0	0.0	0.25	-2.0	2083548.0	75.78139	245.0	212.0	95.54314409701334	7.827780000000001
SRR969376	SRR969376	USA	Ezewudo2015	2011.0	A	G	-	full_length	11	0	0	0.0	0.0	0.25	-2.0	2074855.0	71.052192	251.0	195.0	95.9899193509702	9.033635
SRR969377	SRR969377	Canada	Ezewudo2015	1991.0	A	G	A	full_length	9	0	0	0.0	0.0	0.125	-3.0	2106358.0	32.798893	249.0	89.0	94.30959990551744	9.883088
SRR969378	SRR969378	Japan	Ezewudo2015	2003.0	A	D	-	full_length	11	0	0	0.0	0.0	0.25	-2.0	2021576.0	35.336378	247.0	97.0	95.27827684403515	11.50462
SRR969379	SRR969379	Japan	Ezewudo2015	1996.0	A	D	A	full_length	11	0	0	0.0	0.0	0.5	-1.0	2055531.0	26.566903000000003	243.0	71.0	88.90829612829462	12.206136
SRR969380	SRR969380	Philipines	Ezewudo2015	1992.0	A	G	-	full_length	11	0	0	0.0	0.0	0.25	-2.0	2104557.0	90.257024	171.0	209.0	97.49516497143571	7.118289
SRR969381	SRR969381	Australia	Ezewudo2015	2001.0	A	G	A	full_length	9	0	0	0.0	0.0	0.125	-3.0	2133789.0	37.962196999999996	177.0	85.0	95.56652090104365	9.39183
SRR969382	SRR969382	USA	Ezewudo2015	2001.0	A	G		full_length	6	0	0	0.0	0.0	2.0	1.0	2028816.0	40.954783	237.0	113.0	95.11024131427159	11.167392999999999
SRR969384	SRR969384	Norway	Ezewudo2015	2010.0	A	G	-	full_length	11	0	0	0.0	0.0	0.5	-1.0	2076971.0	31.543159999999997	252.0	87.0	96.72790172940122	8.528668
SRR969385	SRR969385	Norway	Ezewudo2015	2010.0	A	G	-	full_length	11	0	0	0.0	0.0	0.38	-1.3959286763311392	2075723.0	27.36348	250.0	76.0	96.80370206268431	8.403042
SRR969386	SRR969386	Austria	Ezewudo2015	2011.0	A	G	-	full_length	11	0	0	0.0	0.0	0.19	-2.395928676331139	2076749.0	40.430536	253.0	110.0	94.72189426015936	8.493497999999999
SRR969387	SRR969387	Sweden	Ezewudo2015	2010.0	A	G	A	full_length	10	0	0	0.0	0.0	0.75	-0.4150374992788438	2068686.0	32.555871499999995	232.0	88.0	95.7277405157367	10.168166000000001
SRR969388	SRR969388	Norway	Ezewudo2015	2010.0	A	D	A	full_length	11	0	0	0.0	0.0	0.125	-3.0	2049609.0	33.394082	244.0	90.0	89.65639710182388	11.98423
SRR969389	SRR969389	Sweden	Ezewudo2015	2010.0	A	D	A	full_length	11	4	0	0.0	0.0	1.0	0.0	2032607.0	32.020218	240.0	88.0	95.38416663478827	11.160447999999999
SRR969391	SRR969391	Pakistan	Ezewudo2015	2008.0	A	G	A	full_length	11	0	0	0.0	0.0	1.0	0.0	2116975.0	30.329066499999996	254.0	82.0	90.4606352562897	9.032695
SRR969392	SRR969392	Sweden	Ezewudo2015	1998.0	T	G	A	full_length	9	0	0	0.0	0.0	0.064	-3.965784284662087	2072438.0	32.0870545	248.0	87.0	94.72951708081769	9.559211999999999
SRR969393	SRR969393	Sweden	Ezewudo2015	1998.0	A	G	-	full_length	10	0	0	0.0	0.0	0.125	-3.0	2096333.0	37.833478	189.0	87.0	96.513997729621	7.730111
SRR969394	SRR969394	Sweden	Ezewudo2015	1999.0	A	G	A	truncated	9	0	0	0.0	0.0	0.064	-3.965784284662087	2106929.0	36.54083	247.0	99.0	89.38367701261112	9.674444
SRR969395	SRR969395	USA	Ezewudo2015	2011.0	A	G	-	full_length	9	0	0	0.0	0.0	0.25	-2.0	2151451.0	240.30907799999997	185.0	546.0	97.41873523400749	6.755077
ERR2172305	ERR2172305	UK	Fifer2018	2015.0	A	D	A	full_length	11	4	0	0.0	0.0	256.0	8.0	2065499.0	52.181908	107.0	107.0	86.88551340117505	8.868763000000001
ERR2172306	ERR2172306	UK	Fifer2018	2005.0	A	D	A	full_length	11	4	0	0.0	0.0	256.0	8.0	2063549.0	49.722159000000005	107.0	105.0	92.23203803215391	8.648245
ERR2172307	ERR2172307	UK	Fifer2018	2014.0	A	D	A	full_length	11	1	0	0.0	0.0	0.25	-2.0	2060081.0	67.51074399999999	106.0	135.0	92.9791873736657	8.03069
ERR2172308	ERR2172308	UK	Fifer2018	2017.0	A	D	A	full_length	8	3	0	0.0	0.0	256.0	8.0	2060431.0	41.918915500000004	106.0	83.0	91.90778512971607	9.28995
ERR2172309	ERR2172309	UK	Fifer2018	2016.0	A	D	A	full_length	11	3	0	0.0	0.0	256.0	8.0	2063056.0	58.561653500000006	98.0	116.0	94.23017293114175	8.166799000000001
ERR2172310	ERR2172310	UK	Fifer2018	2016.0	A	D	A	full_length	11	0	4	0.0	0.0	3.0	1.584962500721156	2061416.0	45.349193	100.0	88.0	86.25391714041277	8.797527
ERR2172311	ERR2172311	UK	Fifer2018	2014.0	A	D	A	full_length	11	0	0	0.0	0.0	0.125	-3.0	2065004.0	68.1782275	98.0	138.0	93.28155549479963	8.283689
ERR2172312	ERR2172312	UK	Fifer2018	2016.0	A	D	A	full_length	11	4	0	0.0	0.0	256.0	8.0	2059983.0	53.0041895	98.0	102.0	83.5782037060548	8.408866
ERR2172313	ERR2172313	UK	Fifer2018	2015.0	A	D	A	full_length	11	4	0	0.0	0.0	256.0	8.0	2063765.0	40.964503	104.0	84.0	83.81262265311804	8.896854
ERR2172314	ERR2172314	UK	Fifer2018	2007.0	A	D	A	full_length	11	4	0	0.0	0.0	256.0	8.0	2060715.0	36.927452	99.0	79.0	86.34591004299416	8.934128999999999
ERR2172315	ERR2172315	UK	Fifer2018	2007.0	A	D	A	full_length	11	4	0	0.0	0.0	256.0	8.0	2056612.0	21.505321	111.0	45.0	89.01562551289102	10.040165
ERR2172316	ERR2172316	UK	Fifer2018	2017.0	A	D	A	full_length	11	3	0	0.0	0.0	1.0	0.0	2058349.0	23.678486	110.0	49.0	79.42459240885721	9.758403
ERR2172317	ERR2172317	UK	Fifer2018	2015.0	A	D	A	full_length	11	4	0	0.0	0.0	256.0	8.0	2061633.0	30.495790999999997	95.0	64.0	79.88650528865294	9.413515
ERR2172318	ERR2172318	UK	Fifer2018	2015.0	A	D	A	full_length	11	4	0	0.0	0.0	256.0	8.0	2060297.0	67.8161485	106.0	136.0	91.55176429887709	8.189648
ERR2172319	ERR2172319	UK	Fifer2018	2004.0	A	D	A	full_length	11	3	0	0.0	0.0	256.0	8.0	2065717.0	41.9827385	100.0	89.0	78.29105461293919	8.812312
ERR2172320	ERR2172320	UK	Fifer2018	2015.0	A	D	A	full_length	11	3	0	0.0	0.0	256.0	8.0	2063622.0	74.12796349999998	108.0	151.0	90.57749691885004	8.25945
ERR2172321	ERR2172321	UK	Fifer2018	2014.0	A	D	A	full_length	11	4	0	0.0	0.0	256.0	8.0	2063451.0	60.7198595	106.0	124.0	91.62497089084181	8.549859
ERR2172322	ERR2172322	UK	Fifer2018	2007.0	A	D	A	full_length	11	4	0	0.0	0.0	256.0	8.0	2057179.0	20.806672	103.0	44.0	75.60227104747591	9.823456
ERR2172323	ERR2172323	UK	Fifer2018	2007.0	A	D	A	full_length	11	4	0	0.0	0.0	256.0	8.0	2061616.0	23.946341	111.0	50.0	86.53315297346383	9.971842
ERR2172324	ERR2172324	UK	Fifer2018	2014.0	A	D	A	full_length	11	4	0	0.0	0.0	256.0	8.0	2062597.0	63.229889	107.0	127.0	94.3790593394923	8.221996
ERR2172325	ERR2172325	UK	Fifer2018	2016.0	A	D	A	full_length	11	4	0	0.0	0.0	256.0	8.0	2063443.0	80.124827	104.0	157.0	88.20165899926361	8.398964999999999
ERR2172326	ERR2172326	UK	Fifer2018	2015.0	A	D	A	full_length	11	4	0	0.0	0.0	256.0	8.0	2066006.0	56.824560999999996	99.0	113.0	92.15577920757995	8.183466000000001
ERR2172327	ERR2172327	UK	Fifer2018	2007.0	A	D	A	full_length	11	4	0	0.0	0.0	256.0	8.0	2063357.0	37.0484255	110.0	75.0	83.03549836212142	8.95102
ERR2172328	ERR2172328	UK	Fifer2018	2016.0	A	D	A	full_length	11	4	0	0.0	0.0	256.0	8.0	2063065.0	83.510951	106.0	163.0	85.95346111291265	8.513211
ERR2172329	ERR2172329	UK	Fifer2018	2016.0	A	D	A	full_length	11	4	0	0.0	0.0	256.0	8.0	2066537.0	59.344375	104.0	117.0	86.15738488524765	8.611239
ERR2172330	ERR2172330	UK	Fifer2018	2016.0	A	D	A	full_length	11	4	0	0.0	0.0	256.0	8.0	2122492.0	72.626078	105.0	149.0	90.46128866330774	5.498012
ERR2172331	ERR2172331	UK	Fifer2018	2006.0	A	D	A	full_length	11	3	0	0.0	0.0	256.0	8.0	2061443.0	34.544345	109.0	71.0	81.41994236605932	9.073509
ERR2172332	ERR2172332	UK	Fifer2018	2016.0	A	D	A	full_length	11	4	0	0.0	0.0	256.0	8.0	2064580.0	73.58176449999998	94.0	151.0	88.37439190465403	8.427773
ERR2172333	ERR2172333	UK	Fifer2018	2015.0	A	D	A	full_length	11	4	0	0.0	0.0	256.0	8.0	2059149.0	50.83393750000001	106.0	102.0	91.04022954979656	8.552144
ERR2172334	ERR2172334	UK	Fifer2018	2015.0	A	D	A	full_length	11	4	0	0.0	0.0	256.0	8.0	2063169.0	44.9038	104.0	97.0	86.1311998575268	8.785744000000001
ERR2172335	ERR2172335	UK	Fifer2018	2015.0	A	D	A	full_length	11	4	0	0.0	0.0	256.0	8.0	2064159.0	63.251557	97.0	127.0	91.67297912287293	8.37979
ERR2172336	ERR2172336	UK	Fifer2018	2016.0	A	D	A	full_length	11	4	0	0.0	0.0	256.0	8.0	2064432.0	61.71676	101.0	123.0	89.2035844304673	8.409359
ERR2172337	ERR2172337	UK	Fifer2018	2015.0	A	D	A	full_length	11	4	0	0.0	0.0	256.0	8.0	2062382.0	40.2738025	104.0	82.0	89.73574530802038	8.732832
ERR2172338	ERR2172338	UK	Fifer2018	2009.0	A	D	A	full_length	11	4	0	0.0	0.0	256.0	8.0	2064703.0	45.906658	102.0	91.0	90.26459631597116	8.750619
ERR2172339	ERR2172339	UK	Fifer2018	2016.0	A	D	A	full_length	11	4	0	0.0	0.0	256.0	8.0	2061745.0	75.064525	102.0	153.0	86.02979267387741	8.382926
ERR2172340	ERR2172340	UK	Fifer2018	2015.0	A	D	A	full_length	11	4	0	0.0	0.0	256.0	8.0	2061438.0	54.444541	105.0	111.0	90.429123336901	8.706309
ERR2172341	ERR2172341	UK	Fifer2018	2016.0	A	D	A	full_length	11	3	0	0.0	0.0	256.0	8.0	2064698.0	68.233526	105.0	140.0	90.01589306599833	8.319575
ERR2172342	ERR2172342	UK	Fifer2018	2014.0	A	D	A	full_length	11	1	0	0.0	0.0	0.19	-2.395928676331139	2059680.0	54.900287	102.0	107.0	94.18548827218684	8.240141
ERR2172343	ERR2172343	UK	Fifer2018	2017.0	A	D	A	full_length	11	3	0	0.0	0.0	256.0	8.0	2061494.0	33.0072945	102.0	66.0	84.32591215910999	9.135516
ERR2172344	ERR2172344	UK	Fifer2018	2004.0	A	D	A	full_length	11	0	0	1.0	0.0	0.5	-1.0	2062979.0	36.015253	111.0	75.0	86.08867777740738	9.106618
ERR2172345	ERR2172345	UK	Fifer2018	2014.0	A	D	A	full_length	11	1	0	0.0	0.0	0.19	-2.395928676331139	2063454.0	93.260591	97.0	184.0	91.53048805698684	7.723300999999999
ERR2172346	ERR2172346	UK	Fifer2018	2014.0	A	D	A	full_length	11	2	0	0.0	0.0	0.75	-0.4150374992788438	2063541.0	67.354843	101.0	135.0	91.70080267043687	8.298741999999999
ERR2172347	ERR2172347	UK	Fifer2018	2016.0	A	D	A	full_length	11	4	0	0.0	0.0	256.0	8.0	2066081.0	58.078818000000005	94.0	118.0	86.38506393404775	8.394619
ERR2172348	ERR2172348	UK	Fifer2018	2017.0	A	D	A	full_length	11	4	0	0.0	0.0	256.0	8.0	2064164.0	38.615522999999996	105.0	80.0	80.10101402573355	9.247746000000001
ERR2172349	ERR2172349	UK	Fifer2018	2015.0	A	D	A	full_length	11	4	0	0.0	0.0	256.0	8.0	2064257.0	67.42281750000001	102.0	140.0	89.37498875477003	8.602905
ERR2172350	ERR2172350	UK	Fifer2018	2016.0	A	D	A	full_length	11	4	0	0.0	0.0	256.0	8.0	2065942.0	74.548387	99.0	149.0	86.70702060466336	8.301162
ERR2172351	ERR2172351	UK	Fifer2018	2016.0	A	D	A	full_length	11	4	0	0.0	0.0	256.0	8.0	2061594.0	66.612364	103.0	125.0	86.72783561069748	8.681937
ERR2172352	ERR2172352	UK	Fifer2018	2016.0	A	D	A	full_length	11	4	0	0.0	0.0	256.0	8.0	2065183.0	73.322357	97.0	151.0	86.89500749585503	8.413167
ERR2172353	ERR2172353	UK	Fifer2018	2015.0	A	D	A	full_length	11	2	0	0.0	0.0	256.0	8.0	2063489.0	60.324501500000004	104.0	121.0	88.74237172468983	8.455013000000001
ERR2172354	ERR2172354	UK	Fifer2018	2014.0	A	D	A	full_length	11	1	0	0.0	0.0	0.19	-2.395928676331139	2064609.0	54.67316999999999	99.0	107.0	95.20963429272443	8.132346
GCGS0277	ERR1067709	USA	Grad2014_2016	2002.0	A	G	-	full_length	11	0	0	0.0	0.0	0.5	-1.0	2130779.0	160.197	124.0	240.0	96.55912144446224	6.326094
GCGS0839	ERR1067710	USA	Grad2014_2016	2002.0	A	D	A	full_length	11	0	0	0.0	0.0	0.5	-1.0	2074144.0	147.9435	131.0	224.0	90.512608601376	7.6185529999999995
GCGS0605	ERR1067711	USA	Grad2014_2016	2002.0	A	G	-	full_length	11	0	0	0.0	0.0	0.5	-1.0	2125943.0	163.78799999999998	107.0	260.0	93.77634068293554	5.815571
GCGS0287	ERR1067712	USA	Grad2014_2016	2002.0	A	G	-	full_length	11	0	0	0.0	0.0	0.5	-1.0	2136839.0	157.09	102.0	249.0	94.67352244355075	5.729775
GCGS0613	ERR1067713	USA	Grad2014_2016	2002.0	A	G	-	full_length	11	0	0	0.0	0.0	1.0	0.0	2141376.0	157.532	115.0	249.0	90.47648040629178	5.3625300000000005
GCGS0766	ERR1067714	USA	Grad2014_2016	2002.0	A	D	A	full_length	11	0	0	0.0	0.0	0.5	-1.0	2187002.0	154.311	123.0	243.0	92.16555875245193	4.591481
GCGS0624	ERR1067715	USA	Grad2014_2016	2002.0	A	G	-	full_length	11	0	0	0.0	0.0	0.5	-1.0	2129747.0	153.839	120.0	233.0	86.52022266986292	7.5181059999999995
GCGS0625	ERR1067716	USA	Grad2014_2016	2002.0	A	G	-	full_length	11	0	0	0.0	0.0	0.5	-1.0	2134912.0	158.1105	120.0	255.0	95.61410351132288	3.4289940000000003
GCGS0440	ERR1067717	USA	Grad2014_2016	2002.0	T	D	A	full_length	11	0	0	0.0	0.0	0.5	-1.0	2136100.0	138.185	112.0	227.0	94.23448385643377	5.845051
GCGS0782	ERR1067718	USA	Grad2014_2016	2002.0	T	G	A	full_length	11	0	0	0.0	0.0	0.5	-1.0	2122864.0	114.49700000000001	121.0	179.0	87.29140446897314	8.201744999999999
GCGS0647	ERR1067719	USA	Grad2014_2016	2002.0	T	G	A	full_length	11	0	0	0.0	0.0	0.5	-1.0	2122175.0	137.939	126.0	202.0	85.63859462151274	8.132391
GCGS0462	ERR1067720	USA	Grad2014_2016	2002.0	A	D	-	full_length	11	0	0	0.0	0.0	0.5	-1.0	2067314.0	165.61700000000005	108.0	248.0	96.81463422276268	9.210560000000001
GCGS0855	ERR1067721	USA	Grad2014_2016	2001.0	A	G	-	full_length	11	0	0	0.0	1.0	0.5	-1.0	2125773.0	142.83350000000004	111.0	231.0	94.96115182543274	6.0175849999999995
GCGS0673	ERR1067722	USA	Grad2014_2016	2002.0	A	G	-	full_length	11	0	0	0.0	0.0	0.5	-1.0	2134217.0	163.388	129.0	258.0	94.2282737756081	3.336522
GCGS0294	ERR1067723	USA	Grad2014_2016	2002.0	A	D	A	full_length	9	0	0	0.0	0.0	0.5	-1.0	2142688.0	158.87099999999995	123.0	239.0	96.14460745305405	6.533574
GCGS0796	ERR1067724	USA	Grad2014_2016	2002.0	A	G	-	full_length	11	0	0	0.0	0.0	0.5	-1.0	2132922.0	168.116	128.0	270.0	96.00642760755993	3.3936900000000003
GCGS0682	ERR1067725	USA	Grad2014_2016	2002.0	A	G	-	full_length	11	0	0	0.0	0.0	1.0	0.0	2129981.0	160.0305	104.0	250.0	97.09676697202995	5.633987
GCGS0797	ERR1067726	USA	Grad2014_2016	2002.0	A	G	-	full_length	11	0	0	0.0	0.0	0.5	-1.0	2137141.0	138.655	117.0	219.0	95.12972653608328	3.2899269999999996
GCGS0683	ERR1067727	USA	Grad2014_2016	2002.0	A	G	-	full_length	11	0	0	0.0	0.0	0.5	-1.0	2135472.0	132.635	117.0	207.0	92.90620365679086	3.389254
GCGS0684	ERR1067728	USA	Grad2014_2016	2002.0	A	G	-	full_length	11	0	0	0.0	0.0	0.5	-1.0	2134397.0	127.8465	127.0	207.0	89.40011217017347	3.499692
GCGS0798	ERR1067729	USA	Grad2014_2016	2002.0	A	G	-	full_length	11	0	0	0.0	0.0	0.5	-1.0	2136131.0	127.38600000000001	117.0	205.0	90.33648638606613	3.385132
GCGS0498	ERR1067730	USA	Grad2014_2016	2002.0	A	D	-	full_length	11	0	0	0.0	0.0	0.5	-1.0	2111108.0	141.5755	114.0	217.0	89.74671608638182	8.347308
GCGS0588	ERR1067731	USA	Grad2014_2016	2003.0	A	G	-	full_length	11	0	0	0.0	0.0	1.0	0.0	2134123.0	145.013	117.0	228.0	95.51742679995886	3.4590110000000003
GCGS0410	ERR1067732	USA	Grad2014_2016	2003.0	A	G	-	full_length	11	0	0	0.0	0.0	1.0	0.0	2141441.0	139.653	121.0	217.0	92.84654298558273	3.465911
GCGS0626	ERR1067733	USA	Grad2014_2016	2003.0	A	G	-	full_length	11	0	0	0.0	0.0	0.5	-1.0	2134906.0	146.91000000000003	121.0	234.0	92.05757134701504	3.404442
GCGS0627	ERR1067734	USA	Grad2014_2016	2003.0	A	G	-	full_length	11	0	0	0.0	0.0	2.0	1.0	2135599.0	147.167	118.0	227.0	92.25003255350114	3.3293980000000003
GCGS0628	ERR1067735	USA	Grad2014_2016	2003.0	A	G	-	full_length	11	0	0	0.0	0.0	0.5	-1.0	2135053.0	142.4315	119.0	226.0	97.12062450599888	3.276128
GCGS0629	ERR1067736	USA	Grad2014_2016	2003.0	A	G	-	full_length	11	0	0	0.0	0.0	0.5	-1.0	2140009.0	138.785	115.0	219.0	93.52685053571156	3.5783199999999997
GCGS0773	ERR1067737	USA	Grad2014_2016	2003.0	A	G	-	full_length	11	0	0	0.0	0.0	0.5	-1.0	2134406.0	130.6845	118.0	206.0	91.94599673852518	3.318198
GCGS0774	ERR1067738	USA	Grad2014_2016	2003.0	A	G	-	full_length	11	0	0	0.0	0.0	0.5	-1.0	2132325.0	140.65249999999997	128.0	232.0	96.57741354561607	3.295214
GCGS0648	ERR1067739	USA	Grad2014_2016	2003.0	A	G	-	full_length	11	0	0	0.0	0.0	1.0	0.0	2126399.0	132.085	99.0	212.0	95.69369119037577	5.880669
GCGS0799	ERR1067740	USA	Grad2014_2016	2003.0	A	G	-	full_length	11	0	0	0.0	0.0	0.5	-1.0	2132786.0	149.263	121.0	239.0	95.12877369191284	3.415374
GCGS0504	ERR1067741	USA	Grad2014_2016	2003.0	A	D	-	full_length	11	0	0	0.0	0.0	0.5	-1.0	2190785.0	147.1045	146.0	239.0	91.23297810800457	5.650698
GCGS0710	ERR1067742	USA	Grad2014_2016	2003.0	A	G	-	full_length	11	0	0	0.0	0.0	0.5	-1.0	2137795.0	138.839	108.0	221.0	95.05719275875246	3.173755
GCGS0711	ERR1067743	USA	Grad2014_2016	2003.0	A	G	-	full_length	11	0	0	0.0	0.0	0.5	-1.0	2133560.0	143.092	110.0	223.0	93.51097395054029	3.631501
GCGS0310	ERR1067745	USA	Grad2014_2016	2004.0	A	G	A	truncated	9	0	0	0.0	0.0	1.0	0.0	2156768.0	135.317	107.0	216.0	91.38073240403013	6.488189
GCGS0538	ERR1067746	USA	Grad2014_2016	2004.0	T	G	A	full_length	9	0	0	0.0	0.0	1.0	0.0	2129588.0	158.371	105.0	244.0	96.31210821481883	6.247421
GCGS0540	ERR1067747	USA	Grad2014_2016	2004.0	T	G	A	full_length	9	0	0	0.0	0.0	1.0	0.0	2078177.0	140.214	114.0	228.0	96.9650491943099	7.658875
GCGS0541	ERR1067748	USA	Grad2014_2016	2004.0	A	D	A	full_length	11	0	0	0.0	0.0	1.0	0.0	2078492.0	158.37	121.0	250.0	96.61354182604302	7.033389
GCGS0547	ERR1067749	USA	Grad2014_2016	2004.0	A	G	-	full_length	11	0	0	1.0	1.0	1.0	0.0	2123224.0	172.05700000000002	118.0	270.0	96.61352235131871	5.8350599999999995
GCGS0728	ERR1067750	USA	Grad2014_2016	2004.0	A	G	A	full_length	9	0	0	1.0	0.0	1.0	0.0	2123590.0	139.0875	121.0	213.0	88.09262475113479	7.4943610000000005
GCGS0261	ERR1067751	USA	Grad2014_2016	2004.0	T	G	A	full_length	9	0	0	0.0	0.0	1.0	0.0	2166276.0	158.31900000000005	112.0	245.0	91.00221694315829	6.109654
GCGS0318	ERR1067752	USA	Grad2014_2016	2004.0	A	G	A	full_length	9	0	0	1.0	0.0	0.5	-1.0	2120645.0	153.4915	115.0	241.0	91.85932738387345	7.148307000000001
GCGS0359	ERR1067753	USA	Grad2014_2016	2004.0	A	G	A	full_length	9	0	0	0.0	0.0	1.0	0.0	2120564.0	147.341	121.0	228.0	94.86266342422623	5.64241
GCGS0840	ERR1067754	USA	Grad2014_2016	2004.0	A	G	-	full_length	11	0	0	0.0	0.0	0.5	-1.0	2140074.0	147.685	117.0	225.0	90.82870641635391	3.8553330000000003
GCGS0400	ERR1067755	USA	Grad2014_2016	2004.0	A	D	A	full_length	11	0	0	0.0	0.0	0.5	-1.0	2189865.0	136.267	128.0	209.0	88.63935209312456	5.979458
GCGS0843	ERR1067756	USA	Grad2014_2016	2004.0	A	G	A	full_length	10	0	0	0.0	0.0	0.5	-1.0	2138011.0	195.50400000000002	120.0	304.0	95.99170074361844	5.6473379999999995
GCGS0630	ERR1067757	USA	Grad2014_2016	2004.0	A	G	-	full_length	11	0	0	0.0	0.0	1.0	0.0	2132643.0	200.923	114.0	320.0	95.50781601390304	5.840392
GCGS0631	ERR1067758	USA	Grad2014_2016	2004.0	A	G	-	full_length	11	0	0	0.0	0.0	0.5	-1.0	2142119.0	187.4045	117.0	296.0	94.93164375614585	3.434684
GCGS0650	ERR1067759	USA	Grad2014_2016	2004.0	A	G	-	full_length	11	0	0	0.0	0.0	0.5	-1.0	2138060.0	177.476	122.0	286.0	96.87894186418144	3.601393
GCGS0783	ERR1067760	USA	Grad2014_2016	2004.0	A	G	-	full_length	11	0	0	0.0	0.0	0.5	-1.0	2134975.0	174.80900000000003	128.0	276.0	94.17843639666242	3.605739
GCGS0443	ERR1067761	USA	Grad2014_2016	2004.0	A	G	A	truncated	9	0	0	1.0	0.0	1.0	0.0	2169777.0	162.227	116.0	246.0	89.44604779400585	5.983894
GCGS0651	ERR1067762	USA	Grad2014_2016	2004.0	A	G	-	full_length	11	0	0	0.0	0.0	0.5	-1.0	2125914.0	145.213	102.0	240.0	96.03127427598484	5.92686
GCGS0784	ERR1067763	USA	Grad2014_2016	2004.0	T	G	A	full_length	11	0	0	0.0	0.0	0.5	-1.0	2119914.0	135.72750000000002	122.0	213.0	86.59087850848906	8.008602
GCGS0664	ERR1067764	USA	Grad2014_2016	2004.0	A	G	-	full_length	11	0	0	0.0	0.0	0.5	-1.0	2135918.0	152.51749999999996	113.0	243.0	90.6635914840777	3.430517
GCGS0480	ERR1067765	USA	Grad2014_2016	2004.0	A	G	-	full_length	11	0	0	0.0	0.0	0.5	-1.0	2137694.0	197.761	112.0	299.0	93.87859425142251	3.3668080000000002
GCGS0491	ERR1067766	USA	Grad2014_2016	2004.0	A	G	-	full_length	11	0	0	0.0	0.0	0.5	-1.0	2135337.0	183.2665	107.0	287.0	96.60709749346151	3.639207
GCGS0686	ERR1067767	USA	Grad2014_2016	2004.0	A	G	-	full_length	11	0	0	0.0	0.0	1.0	0.0	2136385.0	179.85500000000005	113.0	292.0	96.2420730464676	3.397363
GCGS0688	ERR1067768	USA	Grad2014_2016	2004.0	A	G	-	full_length	11	0	0	0.0	0.0	0.5	-1.0	2134580.0	176.252	119.0	280.0	94.5673029177508	5.134530000000001
GCGS0689	ERR1067769	USA	Grad2014_2016	2004.0	A	G	-	full_length	11	0	0	0.0	0.0	0.5	-1.0	2139253.0	159.97899999999998	111.0	243.0	89.86588002453985	3.816669
GCGS0499	ERR1067770	USA	Grad2014_2016	2004.0	A	G	-	full_length	11	0	0	0.0	0.0	0.5	-1.0	2135896.0	146.69799999999998	122.0	226.0	90.40880447598398	3.5929260000000003
GCGS0506	ERR1067771	USA	Grad2014_2016	2004.0	A	G	-	full_length	11	0	0	0.0	0.0	0.5	-1.0	2131747.0	134.6845	125.0	212.0	92.61354915894528	3.744178
GCGS0507	ERR1067772	USA	Grad2014_2016	2004.0	A	G	A	full_length	11	0	0	0.0	0.0	0.5	-1.0	2132100.0	159.252	131.0	250.0	95.66614525320408	3.661429
GCGS0508	ERR1067773	USA	Grad2014_2016	2004.0	A	G	-	full_length	11	0	0	0.0	0.0	0.5	-1.0	2133655.0	187.045	109.0	284.0	90.50560002653614	3.6590540000000003
GCGS0509	ERR1067774	USA	Grad2014_2016	2004.0	A	G	-	full_length	11	0	0	0.0	0.0	0.5	-1.0	2122905.0	171.9545	138.0	265.0	85.47118339099326	7.773434
GCGS0303	ERR1067775	USA	Grad2014_2016	2004.0	T	G	A	full_length	9	0	0	0.0	0.0	0.5	-1.0	2126468.0	182.546	128.0	272.0	92.94119908180114	6.526180999999999
GCGS0718	ERR1067776	USA	Grad2014_2016	2000.0	A	G	-	full_length	11	0	0	0.0	1.0	2.0	1.0	2127449.0	164.456	105.0	255.0	93.8107099242293	6.019243
GCGS0525	ERR1067777	USA	Grad2014_2016	2000.0	A	G		full_length	12	0	0	0.0	0.0	4.0	2.0	2163585.0	155.8105	111.0	238.0	90.4595230576898	6.338235
GCGS0870	ERR1067778	USA	Grad2014_2016	2000.0	A	G	A	full_length	10	0	0	0.0	0.0	4.0	2.0	2144476.0	135.726	118.0	218.0	88.89006756278916	6.829807000000001
GCGS0322	ERR1067779	USA	Grad2014_2016	2000.0	A	D	-	full_length	11	0	0	0.0	0.0	2.0	1.0	2071047.0	143.379	117.0	231.0	96.06758622203412	8.972749
GCGS0569	ERR1067780	USA	Grad2014_2016	2000.0	A	G	-	full_length	11	0	0	0.0	1.0	2.0	1.0	2127789.0	140.50549999999998	104.0	220.0	94.7653750679038	5.937613
GCGS0351	ERR1067781	USA	Grad2014_2016	2000.0	T	G	A	full_length	9	0	0	0.0	0.0	2.0	1.0	2128696.0	181.033	122.0	281.0	91.86499915304806	6.198766
GCGS0273	ERR1067782	USA	Grad2014_2016	2000.0	A	G		full_length	12	0	0	0.0	0.0	4.0	2.0	2160447.0	167.3215	113.0	255.0	90.26100443825987	6.544237
GCGS0374	ERR1067783	USA	Grad2014_2016	2000.0	A	G		full_length	6	0	0	0.0	0.0	2.0	1.0	2084106.0	174.9765	125.0	269.0	96.33602544577052	7.224695
GCGS0275	ERR1067784	USA	Grad2014_2016	2000.0	A	G		full_length	6	0	0	0.0	0.0	4.0	2.0	2079495.0	162.7615	118.0	254.0	93.47186436364792	7.349603999999999
GCGS0249	ERR1067785	USA	Grad2014_2016	2000.0	A	G		full_length	6	0	0	0.0	0.0	8.0	3.0	2087282.0	163.245	126.0	245.0	93.75988355533657	7.296155000000001
GCGS0276	ERR1067786	USA	Grad2014_2016	2000.0	A	G		full_length	6	0	0	0.0	0.0	2.0	1.0	2080291.0	154.82299999999998	116.0	238.0	93.07815649114212	7.314748
GCGS0595	ERR1067787	USA	Grad2014_2016	2000.0	A	D	A	full_length	11	0	4	0.0	0.0	4.0	2.0	2082905.0	155.226	119.0	245.0	96.99694347100777	7.2617020000000005
GCGS0621	ERR1067788	USA	Grad2014_2016	2000.0	A	D	A	full_length	11	0	4	0.0	0.0	4.0	2.0	2083442.0	145.782	115.0	231.0	93.20122520904148	7.193244
GCGS0293	ERR1067789	USA	Grad2014_2016	2000.0	A	G	A	truncated	9	0	0	1.0	0.0	2.0	1.0	2159640.0	180.399	118.0	285.0	91.46609706901329	6.139492
GCGS0795	ERR1067790	USA	Grad2014_2016	2000.0	A	D	A	full_length	11	0	4	0.0	0.0	4.0	2.0	2081835.0	170.74400000000003	112.0	267.0	95.7819199961065	7.267257000000001
GCGS0703	ERR1067791	USA	Grad2014_2016	2000.0	A	G	A	truncated	9	0	4	0.0	0.0	4.0	2.0	2160459.0	160.256	108.0	254.0	87.76207363071856	6.282412
GCGS0500	ERR1067792	USA	Grad2014_2016	2000.0	A	G	-	full_length	9	0	0	0.0	0.0	2.0	1.0	2165318.0	171.505	124.0	257.0	88.58717737292092	5.868483
GCGS0502	ERR1067793	USA	Grad2014_2016	2000.0	A	G	-	full_length	11	0	0	0.0	0.0	2.0	1.0	2127757.0	157.983	118.0	248.0	93.08926796471813	5.66517
GCGS0503	ERR1067794	USA	Grad2014_2016	2000.0	A	D	A	full_length	11	0	4	0.0	0.0	4.0	2.0	2087642.0	177.21599999999998	117.0	270.0	94.83167182389951	7.229982000000001
GCGS0304	ERR1067795	USA	Grad2014_2016	2001.0	A	G	A	full_length	10	0	4	0.0	0.0	4.0	2.0	2174769.0	153.5405	119.0	237.0	88.01321033042323	6.5264050000000005
GCGS0255	ERR1067796	USA	Grad2014_2016	2001.0	A	G	A	full_length	10	0	0	0.0	0.0	4.0	2.0	2129805.0	143.534	112.0	231.0	94.63395160465105	6.299347
GCGS0526	ERR1067797	USA	Grad2014_2016	2001.0			A	truncated	10	0	0	0.0	0.0	2.0	1.0	2135262.0	188.16	129.0	294.0	96.08288368248995	6.071258
GCGS0305	ERR1067798	USA	Grad2014_2016	2001.0	A	G	A	full_length	9	0	0	0.0	0.0	4.0	2.0	2162064.0	150.442	134.0	232.0	91.57607863753785	6.043839
GCGS0865	ERR1067799	USA	Grad2014_2016	2001.0	A	G	-	full_length	11	0	0	0.0	0.0	2.0	1.0	2133047.0	160.7645	106.0	247.0	96.12289041529148	5.949306
GCGS0314	ERR1067800	USA	Grad2014_2016	2013.0	A	G	-	full_length	11	0	0	0.0	0.0	0.125	-3.0	2127427.0	158.767	125.0	263.0	97.09128964113458	5.45191
GCGS0315	ERR1067801	USA	Grad2014_2016	2013.0	A	G	A	full_length	11	0	0	1.0	0.0	0.125	-3.0	2160203.0	153.105	114.0	236.0	92.2886191386331	6.208398000000001
GCGS0316	ERR1067802	USA	Grad2014_2016	2013.0	T	G	A	full_length	1	0	0	0.0	0.0	0.5	-1.0	2072905.0	160.33300000000003	125.0	248.0	93.2051445394635	7.81873
GCGS0554	ERR1067803	USA	Grad2014_2016	2013.0	A	D	-	full_length	11	0	0	0.0	0.0	0.25	-2.0	2098535.0	167.487	128.0	264.0	95.73892495731356	8.995419
GCGS0584	ERR1067804	USA	Grad2014_2016	2013.0	T	G	A	full_length	1	0	0	0.0	0.0	1.0	0.0	2077178.0	176.757	128.0	275.0	94.04338666879823	7.501932000000001
GCGS0746	ERR1067805	USA	Grad2014_2016	2013.0	A	G	-	full_length	11	0	0	0.0	0.0	0.5	-1.0	2080328.0	166.509	133.0	253.0	92.31694284717352	7.785038
GCGS0373	ERR1067806	USA	Grad2014_2016	2013.0	A	G	A	full_length	9	0	0	0.0	0.0	0.125	-3.0	2139375.0	151.529	99.0	240.0	92.6217002324283	5.326867
GCGS0425	ERR1067807	USA	Grad2014_2016	2013.0	A	D	-	full_length	11	0	0	0.0	0.0	0.5	-1.0	2102470.0	174.28900000000002	129.0	258.0	97.36583874710269	8.831935000000001
GCGS0427	ERR1067808	USA	Grad2014_2016	2013.0	A	G	A	truncated	9	0	0	0.0	0.0	0.5	-1.0	2153018.0	170.3795	118.0	271.0	91.54589742018507	6.605078
GCGS0616	ERR1067809	USA	Grad2014_2016	2013.0	A	G	-	full_length	11	0	0	0.0	0.0	1.0	0.0	2127899.0	152.16899999999998	125.0	246.0	93.12671492124281	5.75016
GCGS0432	ERR1067810	USA	Grad2014_2016	2013.0	T	G	A	full_length	9	0	0	0.0	0.0	0.125	-3.0	2170032.0	154.866	113.0	240.0	92.0835688304106	6.190074
GCGS0620	ERR1067811	USA	Grad2014_2016	2013.0	A	D	A	full_length	11	0	0	0.0	0.0	1.0	0.0	2171337.0	147.049	118.0	228.0	89.08964463109287	5.367055000000001
GCGS0433	ERR1067812	USA	Grad2014_2016	2013.0	T	G	A	full_length	1	0	0	0.0	0.0	1.0	0.0	2085694.0	169.044	119.0	254.0	94.66631367365413	7.35395
GCGS0781	ERR1067813	USA	Grad2014_2016	2013.0	A	G	-	full_length	11	0	0	0.0	0.0	0.063	-3.98850436116217	2135590.0	145.325	118.0	217.0	85.25894187981966	4.365094
GCGS0459	ERR1067814	USA	Grad2014_2016	2013.0	A	D	A	full_length	11	0	0	0.0	0.0	0.25	-2.0	2073585.0	169.095	124.0	261.0	93.13228111640163	7.525542999999999
GCGS0788	ERR1067815	USA	Grad2014_2016	2013.0	A	G	-	full_length	11	0	0	0.0	0.0	0.25	-2.0	2125563.0	148.4325	118.0	241.0	92.12508862900542	5.615304
GCGS0789	ERR1067816	USA	Grad2014_2016	2013.0	T	G	A	full_length	1	0	0	0.0	0.0	0.5	-1.0	2080369.0	192.85	122.0	292.0	93.6890979793108	7.401485000000001
GCGS0522	ERR1067817	USA	Grad2014_2016	2013.0	A	G		full_length	2	0	0	0.0	0.0	1.0	0.0	2078796.0	159.04	127.0	247.0	93.80789910290665	7.5004539999999995
GCGS0461	ERR1067818	USA	Grad2014_2016	2013.0	A	G	A	truncated	11	0	0	1.0	0.0	0.5	-1.0	2169154.0	153.734	116.0	236.0	87.26107852762628	6.136356
GCGS0475	ERR1067820	USA	Grad2014_2016	2013.0	A	G	-	full_length	11	0	0	0.0	0.0	1.0	0.0	2128312.0	154.751	116.0	249.0	95.09782718922294	3.9673839999999996
GCGS0669	ERR1067821	USA	Grad2014_2016	2013.0	T	G	A	full_length	1	0	0	0.0	0.0	1.0	0.0	2081486.0	152.65200000000002	96.0	243.0	96.77281665810051	7.379666
GCGS0680	ERR1067822	USA	Grad2014_2016	2013.0	A	G		full_length	9	0	0	0.0	0.0	0.125	-3.0	2141985.0	157.286	117.0	237.0	95.70911210774685	4.397576
GCGS0919	ERR1067823	USA	Grad2014_2016	2013.0	A	G	-	full_length	11	0	0	0.0	0.0	0.5	-1.0	2127404.0	159.82999999999996	133.0	252.0	96.68137710945676	4.471814
GCGS0827	ERR1067825	USA	Grad2014_2016	2013.0	T	G	A	full_length	1	0	0	0.0	0.0	0.5	-1.0	2075596.0	167.71200000000002	129.0	261.0	94.44955723973536	7.619852000000001
GCGS0582	ERR1067826	USA	Grad2014_2016	2013.0	T	G	A	full_length	1	0	0	0.0	0.0	0.5	-1.0	2081598.0	173.372	124.0	268.0	94.39265968927003	7.4510369999999995
GCGS0583	ERR1067827	USA	Grad2014_2016	2013.0	T	G	A	full_length	1	0	0	0.0	0.0	0.5	-1.0	2080598.0	174.4625	108.0	266.0	95.02632959972	7.683964
GCGS0747	ERR1067828	USA	Grad2014_2016	2013.0	T	G	A	full_length	1	0	0	0.0	0.0	1.0	0.0	2079760.0	163.571	121.0	252.0	94.9142474342828	7.483115
GCGS0748	ERR1067829	USA	Grad2014_2016	2013.0	A	G	-	full_length	11	0	0	0.0	0.0	0.5	-1.0	2082238.0	150.1205	134.0	243.0	93.12858728903237	7.780155000000001
GCGS0749	ERR1067830	USA	Grad2014_2016	2013.0	A	G	-	full_length	11	0	0	0.0	0.0	1.0	0.0	2130887.0	162.57	117.0	247.0	90.9666731351997	5.706881
GCGS0524	ERR1067831	USA	Grad2014_2016	2000.0	A	D	A	full_length	11	0	0	0.0	0.0	0.5	-1.0	2080644.0	152.892	126.0	239.0	94.73418104835112	7.388672
GCGS0819	ERR1067832	USA	Grad2014_2016	2003.0	A	G	A	full_length	11	0	0	0.0	0.0	1.0	0.0	2172598.0	164.3485	117.0	259.0	87.0796353079375	5.400567
GCGS0256	ERR1067833	USA	Grad2014_2016	2003.0	A	D	A	full_length	9	0	0	0.0	0.0	1.0	0.0	2142118.0	59.7764	125.0	90.0	89.62413594470046	6.723312
GCGS0324	ERR1067835	USA	Grad2014_2016	2004.0	A	D	A	full_length	11	0	0	0.0	0.0	1.0	0.0	2142580.0	147.749	125.0	223.0	90.64598459806689	4.312541
GCGS0265	ERR1067836	USA	Grad2014_2016	2004.0	T	G	A	full_length	9	0	0	0.0	0.0	1.0	0.0	2121186.0	156.1005	104.0	241.0	93.53574227572074	6.493789
GCGS1104	ERR1067837	USA	Grad2014_2016	2004.0	A	G	-	full_length	11	0	0	0.0	0.0	0.5	-1.0	2136453.0	154.12599999999995	116.0	244.0	93.97672751787852	3.534011
GCGS0248	ERR1067838	USA	Grad2014_2016	2004.0	A	G	A	full_length	11	0	0	1.0	0.0	1.0	0.0	2131728.0	147.84699999999995	120.0	222.0	93.54465954419928	7.251308
GCGS1097	ERR1067839	USA	Grad2014_2016	2000.0	A	D	A	full_length	11	0	0	0.0	0.0	0.5	-1.0	2121911.0	149.72750000000005	124.0	227.0	92.04952470085146	7.268511999999999
GCGS0362	ERR1067840	USA	Grad2014_2016	2004.0	A	D	A	full_length	11	0	0	0.0	0.0	1.0	0.0	2139389.0	179.937	111.0	273.0	93.06187134268627	4.2516099999999994
GCGS1098	ERR1067841	USA	Grad2014_2016	2004.0	A	G	-	full_length	11	0	0	0.0	0.0	0.5	-1.0	2139613.0	159.0295	121.0	233.0	88.10728087097182	3.500364
GCGS1096	ERR1067842	USA	Grad2014_2016	2001.0	A	G	A	truncated	9	0	0	0.0	0.0	0.5	-1.0	2160660.0	136.376	108.0	217.0	89.78621924798372	6.272734
GCGS0278	ERR1067843	USA	Grad2014_2016	2003.0	A	G	-	full_length	11	0	0	0.0	0.0	0.5	-1.0	2135354.0	144.09	110.0	230.0	92.50253012908712	3.5894760000000003
GCGS0279	ERR1067844	USA	Grad2014_2016	2003.0	A	D	-	full_length	11	0	0	0.0	0.0	0.5	-1.0	2111706.0	144.168	122.0	218.0	78.71680754075817	8.916791
GCGS0281	ERR1067845	USA	Grad2014_2016	2004.0	A	G	-	full_length	11	0	0	0.0	0.0	1.0	0.0	2130247.0	146.5455	118.0	214.0	92.15149664193164	6.096482
GCGS0599	ERR1067846	USA	Grad2014_2016	2004.0	A	G	A	full_length	9	0	0	0.0	0.0	0.5	-1.0	2175897.0	127.0025	126.0	201.0	90.16554264259793	5.690483
GCGS0389	ERR1067847	USA	Grad2014_2016	2004.0	A	G	-	full_length	11	0	0	0.0	0.0	1.0	0.0	2127601.0	147.076	111.0	223.0	92.2337447509486	5.705447
GCGS0390	ERR1067848	USA	Grad2014_2016	2004.0	A	G	A	truncated	9	0	0	0.0	0.0	1.0	0.0	2162523.0	162.88299999999998	116.0	234.0	88.34652141993391	6.310951
GCGS0606	ERR1067849	USA	Grad2014_2016	2004.0	A	G	-	full_length	11	0	0	0.0	0.0	0.5	-1.0	2133206.0	161.7365	133.0	243.0	95.51645335113855	3.5113849999999998
GCGS1099	ERR1067850	USA	Grad2014_2016	2004.0	A	G	-	full_length	11	0	0	0.0	0.0	0.5	-1.0	2142878.0	156.4305	133.0	254.0	96.293429634386	5.098016
GCGS1100	ERR1067851	USA	Grad2014_2016	2004.0	A	G	-	full_length	11	0	0	0.0	0.0	0.5	-1.0	2138471.0	132.857	107.0	207.0	90.23083316664692	3.802377
GCGS1102	ERR1067852	USA	Grad2014_2016	2004.0	A	G	-	full_length	11	0	0	0.0	0.0	1.0	0.0	2143018.0	157.782	137.0	250.0	97.1092656195665	5.023555
GCGS1101	ERR1067853	USA	Grad2014_2016	2004.0	A	G	-	full_length	11	0	0	0.0	0.0	0.5	-1.0	2141837.0	125.67	131.0	192.0	90.88626910876387	3.6115190000000004
GCGS0761	ERR1067854	USA	Grad2014_2016	2004.0	A	G	-	full_length	11	0	0	0.0	0.0	1.0	0.0	2138390.0	135.8025	119.0	208.0	91.94080234725622	5.371938
GCGS0775	ERR1067855	USA	Grad2014_2016	2004.0	A	G	-	full_length	11	0	0	0.0	0.0	0.5	-1.0	2141575.0	140.9845	119.0	209.0	92.22674119326736	3.4285010000000002
GCGS0442	ERR1067856	USA	Grad2014_2016	2003.0	T	G	A	full_length	11	0	0	0.0	0.0	0.5	-1.0	2124109.0	170.607	123.0	261.0	87.56402056619423	8.139380000000001
GCGS0536	ERR1067857	USA	Grad2014_2016	2000.0	A	D	A	full_length	11	0	0	0.0	0.0	0.5	-1.0	2077411.0	136.847	119.0	216.0	92.85631698292887	7.150682000000001
GCGS0309	ERR1067858	USA	Grad2014_2016	2000.0	A	G	-	full_length	11	0	0	0.0	0.0	1.0	0.0	2129137.0	149.615	115.0	233.0	94.24825241391977	6.062835
GCGS0546	ERR1067859	USA	Grad2014_2016	2000.0	A	D	A	full_length	11	0	0	0.0	0.0	0.5	-1.0	2084392.0	135.429	121.0	210.0	94.05042417005184	7.051803
GCGS0734	ERR1067860	USA	Grad2014_2016	2000.0	A	G	-	full_length	11	0	0	0.0	0.0	0.5	-1.0	2128206.0	212.616	113.0	329.0	92.54746178917816	5.650385
GCGS0735	ERR1067861	USA	Grad2014_2016	2000.0	A	G	-	full_length	11	0	0	0.0	0.0	1.0	0.0	2128874.0	140.7235	108.0	215.0	92.33699275597252	5.654596
GCGS0270	ERR1067862	USA	Grad2014_2016	2000.0	A	G	-	full_length	11	0	0	0.0	0.0	0.5	-1.0	2131613.0	132.73149999999998	104.0	205.0	95.50580384174386	6.180397
GCGS0364	ERR1067863	USA	Grad2014_2016	2000.0	A	D	A	full_length	11	0	0	0.0	0.0	0.5	-1.0	2127310.0	129.43	111.0	196.0	90.1291375945246	7.111883
GCGS0365	ERR1067864	USA	Grad2014_2016	2000.0	A	D	A	full_length	11	0	0	0.0	0.0	0.5	-1.0	2077794.0	160.129	126.0	251.0	96.54879828481222	6.8056589999999995
GCGS0366	ERR1067865	USA	Grad2014_2016	2000.0	A	G	-	full_length	11	0	0	0.0	0.0	1.0	0.0	2125892.0	152.425	107.0	242.0	95.38333997524782	5.691648000000001
GCGS0407	ERR1067866	USA	Grad2014_2016	2000.0	A	D	A	full_length	11	0	0	0.0	0.0	0.5	-1.0	2082973.0	163.572	112.0	259.0	95.71432915926916	6.741636
GCGS0286	ERR1067867	USA	Grad2014_2016	2000.0	A	G	-	full_length	11	0	0	0.0	0.0	0.5	-1.0	2126495.0	155.26600000000005	121.0	236.0	89.70079657088868	7.094678999999999
GCGS0251	ERR1067868	USA	Grad2014_2016	2000.0	A	D	A	full_length	11	0	0	0.0	0.0	0.5	-1.0	2083359.0	180.372	122.0	271.0	94.85966170399513	6.8702190000000005
GCGS0702	ERR1067869	USA	Grad2014_2016	2000.0	A	G	-	full_length	11	0	0	0.0	0.0	0.5	-1.0	2129325.0	135.5805	122.0	212.0	89.38876456599674	5.866556
GCGS0501	ERR1067870	USA	Grad2014_2016	2000.0	A	G	-	full_length	11	0	0	0.0	0.0	0.5	-1.0	2073991.0	153.019	124.0	226.0	94.11522404754507	8.884039999999999
GCGS0709	ERR1067871	USA	Grad2014_2016	2000.0	A	D	A	full_length	11	0	0	0.0	0.0	0.5	-1.0	2120808.0	149.25549999999996	118.0	229.0	90.72858132414088	7.394227000000001
GCGS0812	ERR1067872	USA	Grad2014_2016	2000.0	A	G	-	full_length	11	0	0	0.0	0.0	0.5	-1.0	2127724.0	135.993	110.0	218.0	93.34735498600081	5.81239
GCGS0306	ERR1067873	USA	Grad2014_2016	2001.0	T	G	A	full_length	11	0	0	0.0	0.0	0.5	-1.0	2069069.0	137.852	118.0	214.0	91.80758528184616	7.9959679999999995
GCGS0726	ERR1067874	USA	Grad2014_2016	2001.0	A	G	-	full_length	11	0	0	0.0	0.0	1.0	0.0	2134834.0	160.596	117.0	254.0	95.7073667843335	5.694157
GCGS0317	ERR1067875	USA	Grad2014_2016	2001.0	A	G	-	full_length	11	0	0	0.0	0.0	0.5	-1.0	2121111.0	149.339	123.0	239.0	91.87714342689722	7.158836
GCGS0829	ERR1067876	USA	Grad2014_2016	2001.0	A	D	A	full_length	11	0	0	0.0	0.0	0.5	-1.0	2081227.0	169.041	120.0	270.0	97.00687530968136	7.3278300000000005
GCGS0736	ERR1067877	USA	Grad2014_2016	2001.0	A	G	-	full_length	11	0	0	0.0	0.0	0.5	-1.0	2130817.0	167.324	110.0	256.0	96.32045382728556	5.654686
GCGS0830	ERR1067878	USA	Grad2014_2016	2001.0	A	G	-	full_length	11	0	0	0.0	0.0	0.5	-1.0	2071920.0	164.66199999999995	113.0	257.0	93.31293166088813	8.923511
GCGS0831	ERR1067879	USA	Grad2014_2016	2001.0	A	G	-	full_length	11	0	0	0.0	0.0	0.5	-1.0	2131500.0	156.4325	105.0	233.0	90.53281991466775	5.576371
GCGS0565	ERR1067880	USA	Grad2014_2016	2001.0	A	G	-	full_length	11	0	0	0.0	0.0	1.0	0.0	2129117.0	171.282	110.0	262.0	95.27410283955956	5.570009
GCGS0245	ERR1067881	USA	Grad2014_2016	2001.0	A	D	-	full_length	11	0	0	0.0	0.0	0.5	-1.0	2061057.0	168.81900000000005	115.0	258.0	96.05277744871412	9.117461
GCGS0845	ERR1067882	USA	Grad2014_2016	2001.0	A	G	-	full_length	9	0	0	0.0	0.0	0.5	-1.0	2175479.0	154.4765	119.0	234.0	87.29535071486124	5.406257
GCGS0439	ERR1067883	USA	Grad2014_2016	2001.0	A	D	A	full_length	11	0	0	1.0	0.0	1.0	0.0	2158241.0	157.387	111.0	246.0	88.89000608503962	7.019903
GCGS1103	ERR1067884	USA	Grad2014_2016	2001.0	A	G	A	full_length	10	0	0	0.0	0.0	0.5	-1.0	2195773.0	145.2695	125.0	226.0	88.04986318681023	5.543486
GCGS0537	ERR1067885	USA	Grad2014_2016	2002.0	A	G	-	full_length	11	0	0	0.0	0.0	0.5	-1.0	2129002.0	168.032	109.0	263.0	92.99960432204493	5.7752040000000004
GCGS0727	ERR1067886	USA	Grad2014_2016	2002.0	A	D	A	full_length	11	0	0	0.0	0.0	1.0	0.0	2085407.0	165.729	118.0	255.0	94.41909538473041	6.789439999999999
GCGS0737	ERR1067887	USA	Grad2014_2016	2002.0	A	G	-	full_length	11	0	0	0.0	0.0	1.0	0.0	2125129.0	173.905	111.0	266.0	91.69748427661013	5.698592
GCGS0566	ERR1067888	USA	Grad2014_2016	2002.0	A	G	-	full_length	11	0	0	0.0	0.0	0.5	-1.0	2127182.0	174.0285	115.0	272.0	92.81906369036298	5.730805
GCGS0358	ERR1067889	USA	Grad2014_2016	2002.0	T	G	A	full_length	11	0	0	0.0	0.0	0.5	-1.0	2115871.0	129.076	128.0	203.0	82.99493176191923	7.9968639999999995
GCGS0385	ERR1067890	USA	Grad2014_2016	2002.0	A	G	-	full_length	11	0	0	0.0	0.0	0.5	-1.0	2136424.0	174.68	115.0	278.0	96.65618942724424	3.259507
GCGS0411	ERR1082156	USA	Grad2014_2016	2004.0	A	G	-	full_length	11	0	0	0.0	0.0	2.0	1.0	2136105.0	164.731	114.0	250.0	91.87825733356628	3.7341879999999996
GCGS0412	ERR1082157	USA	Grad2014_2016	2004.0	A	G	-	full_length	11	0	0	0.0	0.0	2.0	1.0	2128370.0	169.54399999999995	99.0	258.0	92.19369910262688	5.92565
GCGS0413	ERR1082158	USA	Grad2014_2016	2004.0	A	G	-	full_length	11	0	0	0.0	0.0	2.0	1.0	2136061.0	179.079	121.0	274.0	93.8066444247187	3.898075
GCGS0414	ERR1082159	USA	Grad2014_2016	2004.0	A	G	-	full_length	11	0	0	0.0	0.0	2.0	1.0	2134091.0	154.35	114.0	239.0	90.53690820740424	3.4432410000000004
GCGS0760	ERR1082160	USA	Grad2014_2016	2004.0	A	G	-	full_length	11	0	0	0.0	0.0	2.0	1.0	2140471.0	184.183	106.0	287.0	92.9622713948247	5.175166
GCGS0415	ERR1082161	USA	Grad2014_2016	2004.0	A	G	-	full_length	11	0	0	0.0	0.0	2.0	1.0	2135437.0	156.959	121.0	244.0	88.95003105334366	3.8557360000000003
GCGS0252	ERR1082162	USA	Grad2014_2016	2004.0	T	G	A	full_length	9	0	0	1.0	0.0	4.0	2.0	2130293.0	185.4635	111.0	280.0	95.35032663482622	6.102037
GCGS0288	ERR1082163	USA	Grad2014_2016	2004.0	A	D	A	full_length	11	0	4	0.0	0.0	8.0	3.0	2079004.0	177.4465	137.0	286.0	96.41423369004562	7.8372779999999995
GCGS0253	ERR1082164	USA	Grad2014_2016	2004.0	T	G	A	full_length	9	0	0	1.0	0.0	2.0	1.0	2131720.0	167.68200000000002	108.0	256.0	94.49258675467328	6.246839
GCGS0434	ERR1082165	USA	Grad2014_2016	2004.0	A	D	A	full_length	11	0	3	0.0	0.0	2.0	1.0	2082406.0	162.0265	113.0	251.0	93.55720314961964	7.723166
GCGS0444	ERR1082166	USA	Grad2014_2016	2004.0	A	G	-	full_length	11	0	0	0.0	1.0	2.0	1.0	2132180.0	168.5875	114.0	260.0	96.59610981018172	3.3448550000000004
GCGS0652	ERR1082167	USA	Grad2014_2016	2004.0	A	D	-	full_length	11	0	0	0.0	0.0	2.0	1.0	2114760.0	166.65200000000002	124.0	263.0	92.07657863642395	8.297084
GCGS0490	ERR1082168	USA	Grad2014_2016	2004.0	A	G	-	full_length	11	0	4	0.0	0.0	8.0	3.0	2133823.0	154.5445	129.0	245.0	91.12817571912092	3.5241089999999997
GCGS0685	ERR1082169	USA	Grad2014_2016	2004.0	A	G	A	truncated	9	0	4	0.0	0.0	8.0	3.0	2158993.0	138.329	110.0	217.0	87.19055443878952	6.305664
GCGS0492	ERR1082170	USA	Grad2014_2016	2004.0	A	G	A	truncated	9	0	4	0.0	0.0	8.0	3.0	2162691.0	153.42600000000002	107.0	235.0	90.5254796762714	6.312743
GCGS0687	ERR1082171	USA	Grad2014_2016	2004.0	A	G	A	truncated	9	0	4	0.0	0.0	4.0	2.0	2159778.0	146.392	114.0	227.0	88.70501502474826	6.272869
GCGS0723	ERR1082172	USA	Grad2014_2016	2001.0	A	G	-	full_length	11	0	0	0.0	0.0	2.0	1.0	2132666.0	156.636	109.0	243.0	93.21235572724927	5.995766000000001
GCGS0356	ERR1082174	USA	Grad2014_2016	2001.0	A	D	A	full_length	11	0	4	0.0	0.0	8.0	3.0	2083683.0	178.30200000000002	108.0	284.0	96.60910227451113	7.34714
GCGS0357	ERR1082175	USA	Grad2014_2016	2001.0	A	G	A	full_length	10	0	0	0.0	0.0	2.0	1.0	2173908.0	189.25400000000002	128.0	295.0	91.44108808013046	6.016598999999999
GCGS0741	ERR1082176	USA	Grad2014_2016	2001.0	A	D	A	full_length	11	0	4	0.0	0.0	4.0	2.0	2083516.0	212.69799999999998	119.0	346.0	92.36837007984806	7.222589
GCGS0576	ERR1082177	USA	Grad2014_2016	2001.0	A	G	-	full_length	11	0	0	1.0	0.0	2.0	1.0	2127911.0	195.459	110.0	318.0	96.51230905163223	5.700563
GCGS0367	ERR1082178	USA	Grad2014_2016	2001.0	A	G	-	full_length	11	0	3	0.0	0.0	8.0	3.0	2129971.0	198.549	107.0	317.0	93.12626113242395	5.858089
GCGS0291	ERR1082179	USA	Grad2014_2016	2001.0	T	G	A	full_length	9	0	0	0.0	0.0	4.0	2.0	2126225.0	181.606	122.0	288.0	95.65162562886877	6.465026
GCGS0622	ERR1082180	USA	Grad2014_2016	2001.0	A	D	A	full_length	11	0	4	0.0	0.0	2.0	1.0	2086588.0	155.313	112.0	247.0	92.73465196753565	7.601259
GCGS0813	ERR1082181	USA	Grad2014_2016	2001.0	A	D	A	full_length	11	0	4	0.0	0.0	4.0	2.0	2074206.0	157.17899999999997	118.0	246.0	96.40431744658548	7.5516630000000005
GCGS0307	ERR1082182	USA	Grad2014_2016	2002.0	A	D	A	full_length	11	0	0	1.0	0.0	4.0	2.0	2154694.0	139.282	121.0	234.0	91.05282690822986	6.468833999999999
GCGS0719	ERR1082183	USA	Grad2014_2016	2002.0	A	D	A	full_length	11	0	4	0.0	0.0	8.0	3.0	2078960.0	162.8245	113.0	253.0	94.58160260120528	7.458114999999999
GCGS0724	ERR1082184	USA	Grad2014_2016	2002.0	A	G	-	full_length	11	0	0	0.0	0.0	2.0	1.0	2131487.0	184.834	105.0	289.0	92.33576868925913	5.889002
GCGS0824	ERR1082185	USA	Grad2014_2016	2002.0	A	G	-	full_length	11	0	0	0.0	0.0	2.0	1.0	2131106.0	163.049	106.0	256.0	92.51968060681169	5.968078
GCGS0866	ERR1082187	USA	Grad2014_2016	2002.0	A	G	-	full_length	11	0	0	0.0	0.0	2.0	1.0	2130467.0	166.315	105.0	256.0	91.62501057362516	6.069287
GCGS0867	ERR1082188	USA	Grad2014_2016	2002.0	A	G	-	full_length	11	0	0	0.0	0.0	2.0	1.0	2133403.0	183.4505	106.0	289.0	95.94859379554293	5.850338
GCGS0258	ERR1082189	USA	Grad2014_2016	2002.0	A	G	A	truncated	9	0	4	0.0	0.0	8.0	3.0	2168004.0	142.155	121.0	224.0	91.61615986700838	6.175827
GCGS0577	ERR1082190	USA	Grad2014_2016	2002.0	A	D	A	full_length	11	0	0	0.0	0.0	4.0	2.0	2083065.0	147.893	116.0	229.0	96.69638481415724	7.294675999999999
GCGS0578	ERR1082191	USA	Grad2014_2016	2002.0	A	D	A	full_length	11	0	4	0.0	0.0	4.0	2.0	2081732.0	135.90449999999998	117.0	216.0	96.34687178527055	7.483115
GCGS0579	ERR1082192	USA	Grad2014_2016	2002.0	A	G	A	full_length	10	0	0	0.0	0.0	4.0	2.0	2135881.0	142.15800000000004	115.0	215.0	98.05876573919987	6.455304
GCGS0580	ERR1082193	USA	Grad2014_2016	2002.0	A	G	-	full_length	11	0	0	1.0	0.0	2.0	1.0	2129188.0	138.39700000000002	112.0	217.0	96.45678461855863	5.699175
GCGS0581	ERR1082194	USA	Grad2014_2016	2002.0	A	D	A	full_length	11	0	4	0.0	0.0	4.0	2.0	2079150.0	150.101	114.0	240.0	96.77496173365893	7.523706
GCGS0612	ERR1082195	USA	Grad2014_2016	2002.0	A	G	-	full_length	11	0	0	0.0	0.0	2.0	1.0	2129298.0	145.034	98.0	228.0	93.8553187781537	5.9479169999999995
GCGS0408	ERR1082196	USA	Grad2014_2016	2002.0	A	G	-	full_length	11	0	0	0.0	0.0	2.0	1.0	2127993.0	141.019	111.0	220.0	95.49675434169642	5.900785
GCGS0409	ERR1082197	USA	Grad2014_2016	2002.0	A	D	A	full_length	11	0	0	0.0	0.0	2.0	1.0	2080146.0	138.987	124.0	214.0	92.74357742660459	7.580247
GCGS0623	ERR1082198	USA	Grad2014_2016	2002.0	A	D	A	full_length	12	0	0	0.0	0.0	4.0	2.0	2133233.0	134.25400000000002	115.0	212.0	95.96347763717716	6.684603
GCGS0771	ERR1082199	USA	Grad2014_2016	2002.0	A	D	A	full_length	11	0	4	0.0	0.0	2.0	1.0	2080409.0	144.8	113.0	227.0	96.74473564596701	7.737278999999999
GCGS0846	ERR1082200	USA	Grad2014_2016	2002.0	A	G	-	full_length	11	0	0	0.0	0.0	2.0	1.0	2124860.0	133.84199999999998	106.0	212.0	96.92307340488054	6.1216610000000005
GCGS0441	ERR1082201	USA	Grad2014_2016	2002.0	A	G	A	truncated	9	0	4	0.0	0.0	2.0	1.0	2158788.0	139.32999999999998	107.0	219.0	90.4831131427339	6.380126000000001
GCGS0646	ERR1082202	USA	Grad2014_2016	2002.0	A	G	-	full_length	11	0	0	0.0	0.0	2.0	1.0	2129876.0	135.482	103.0	215.0	96.52103023668019	5.94048
GCGS0662	ERR1082203	USA	Grad2014_2016	2002.0	T	G	A	full_length	9	0	0	0.0	0.0	2.0	1.0	2136762.0	154.88	118.0	240.0	94.05516032216788	6.350825
GCGS0663	ERR1082204	USA	Grad2014_2016	2002.0	A	D	A	full_length	11	0	0	0.0	0.0	2.0	1.0	2082713.0	138.615	117.0	222.0	93.5522215123861	6.785408
GCGS0295	ERR1082205	USA	Grad2014_2016	2002.0	A	G	-	full_length	11	0	4	0.0	0.0	8.0	3.0	2127750.0	147.368	121.0	220.0	96.99944779425562	6.00513
GCGS0704	ERR1082206	USA	Grad2014_2016	2002.0	A	G	-	full_length	11	0	4	0.0	1.0	8.0	3.0	2121988.0	129.463	117.0	205.0	93.29571904482715	5.916958999999999
GCGS0302	ERR1082207	USA	Grad2014_2016	2002.0	A	G	A	truncated	9	0	4	0.0	0.0	8.0	3.0	2159567.0	122.417	120.0	198.0	91.02438036322262	6.192359
GCGS0521	ERR1082208	USA	Grad2014_2016	2002.0	A	G	A	truncated	9	0	4	0.0	0.0	2.0	1.0	2160735.0	128.54899999999998	118.0	203.0	92.69496727339178	6.1015
GCGS0527	ERR1082209	USA	Grad2014_2016	2003.0	A	D	A	full_length	11	0	4	0.0	0.0	8.0	3.0	2077639.0	160.9105	124.0	264.0	95.59544286043293	7.6682380000000006
GCGS0528	ERR1082210	USA	Grad2014_2016	2003.0	A	D	A	full_length	11	0	4	0.0	0.0	4.0	2.0	2076842.0	154.711	127.0	253.0	95.14204463553072	7.314344999999999
GCGS0720	ERR1082211	USA	Grad2014_2016	2003.0	A	D	A	full_length	11	0	4	0.0	0.0	8.0	3.0	2086184.0	151.296	122.0	241.0	92.54594426931428	7.602603
GCGS0529	ERR1082212	USA	Grad2014_2016	2003.0	A	G	A	full_length	11	0	0	0.0	0.0	8.0	3.0	2171343.0	132.62400000000002	111.0	203.0	87.04131297306607	6.284517
GCGS0721	ERR1082213	USA	Grad2014_2016	2003.0	A	D	A	full_length	11	0	4	0.0	0.0	8.0	3.0	2078405.0	138.8365	114.0	222.0	94.0137989514576	7.5446740000000005
GCGS0259	ERR1082214	USA	Grad2014_2016	2003.0	A	G	A	truncated	9	0	4	0.0	0.0	4.0	2.0	2162603.0	123.999	118.0	194.0	86.49330633138494	6.128381
GCGS0260	ERR1082215	USA	Grad2014_2016	2003.0	A	G	A	truncated	9	0	4	0.0	0.0	4.0	2.0	2166328.0	140.6405	115.0	220.0	89.24915112127357	6.270808000000001
GCGS0268	ERR1082216	USA	Grad2014_2016	2003.0	A	G	A	truncated	9	0	0	1.0	0.0	2.0	1.0	2157037.0	121.288	116.0	191.0	84.26702559660967	6.672282000000001
GCGS0573	ERR1082217	USA	Grad2014_2016	2003.0	A	G	-	full_length	11	0	0	1.0	0.0	2.0	1.0	2130677.0	135.989	110.0	212.0	95.49622568530327	5.7337620000000005
GCGS0274	ERR1082218	USA	Grad2014_2016	2003.0	T	G	A	full_length	9	0	4	0.0	0.0	4.0	2.0	2125645.0	156.4345	116.0	242.0	95.8026607307892	6.282457
GCGS0386	ERR1082220	USA	Grad2014_2016	2003.0	A	G	A	truncated	9	0	4	0.0	0.0	4.0	2.0	2157692.0	145.7635	119.0	233.0	88.0377024090382	6.333397
GCGS0772	ERR1082221	USA	Grad2014_2016	2003.0	A	D	A	full_length	11	0	4	0.0	0.0	4.0	2.0	2083619.0	144.004	106.0	224.0	91.13473789378924	7.41524
GCGS0649	ERR1082222	USA	Grad2014_2016	2003.0	A	D	A	full_length	11	0	4	0.0	0.0	8.0	3.0	2078217.0	151.257	114.0	235.0	95.32529669959541	7.6583820000000005
GCGS0705	ERR1082223	USA	Grad2014_2016	2003.0	A	D	A	full_length	11	0	3	0.0	0.0	4.0	2.0	2076318.0	140.974	137.0	225.0	94.04700477149744	7.54212
GCGS0505	ERR1082224	USA	Grad2014_2016	2003.0	A	D	A	full_length	11	0	4	0.0	0.0	4.0	2.0	2140133.0	136.191	111.0	217.0	95.03846816580399	5.186635
GCGS0301	ERR1082225	USA	Grad2014_2016	2003.0	A	D	-	full_length	11	0	4	0.0	0.0	4.0	2.0	2066750.0	148.5225	109.0	217.0	96.31184544506	9.353614
GCGS0519	ERR1082226	USA	Grad2014_2016	2003.0	A	D	-	full_length	11	0	4	0.0	0.0	8.0	3.0	2068456.0	156.126	119.0	231.0	96.811698858364	9.346356
GCGS0520	ERR1082227	USA	Grad2014_2016	2003.0	A	D	-	full_length	11	0	4	0.0	0.0	8.0	3.0	2068269.0	156.8775	116.0	231.0	97.083791734148	9.323865
GCGS0530	ERR1082228	USA	Grad2014_2016	2004.0	A	G	-	full_length	11	0	0	1.0	1.0	2.0	1.0	2125025.0	165.38549999999995	116.0	256.0	93.46914387841879	5.918482
GCGS0531	ERR1082229	USA	Grad2014_2016	2004.0	A	D	A	full_length	11	0	4	0.0	0.0	8.0	3.0	2078711.0	157.3795	110.0	252.0	95.21537437440331	7.358161
GCGS0532	ERR1082230	USA	Grad2014_2016	2004.0	A	D	A	full_length	11	0	4	0.0	0.0	8.0	3.0	2074988.0	128.106	119.0	208.0	94.99021185094941	7.557129
GCGS0533	ERR1082231	USA	Grad2014_2016	2004.0	A	D	A	full_length	11	0	4	0.0	0.0	8.0	3.0	2076322.0	158.124	116.0	252.0	95.411186678272	7.633561
GCGS0308	ERR1082232	USA	Grad2014_2016	2004.0	A	D	A	full_length	11	0	4	0.0	0.0	8.0	3.0	2075400.0	146.9525	121.0	239.0	93.26810876124273	7.608383
GCGS0534	ERR1082233	USA	Grad2014_2016	2004.0	A	D	A	full_length	11	0	4	0.0	0.0	8.0	3.0	2077322.0	137.7845	115.0	221.0	94.1595540157254	7.684547
GCGS0535	ERR1082234	USA	Grad2014_2016	2004.0	A	D	A	full_length	11	0	4	0.0	0.0	8.0	3.0	2075376.0	125.05	117.0	205.0	95.65669040224488	7.597182000000001
GCGS0539	ERR1082235	USA	Grad2014_2016	2004.0	A	G	-	full_length	11	0	0	0.0	0.0	2.0	1.0	2128947.0	144.685	106.0	230.0	96.24580561814942	5.780983999999999
GCGS0825	ERR1082236	USA	Grad2014_2016	2004.0	A	G	-	full_length	11	0	0	0.0	0.0	2.0	1.0	2128154.0	156.3385	107.0	247.0	96.60230440248506	5.7115849999999995
GCGS0826	ERR1082237	USA	Grad2014_2016	2004.0	A	G	-	full_length	11	0	0	0.0	0.0	2.0	1.0	2127081.0	173.859	106.0	275.0	96.87637739810712	5.679103
GCGS0323	ERR1082238	USA	Grad2014_2016	2004.0	A	G	A	full_length	9	0	4	0.0	0.0	4.0	2.0	2080614.0	150.50650000000005	129.0	238.0	94.5770674338213	7.506726
GCGS0325	ERR1082239	USA	Grad2014_2016	2004.0	A	G	-	full_length	11	0	0	1.0	0.0	2.0	1.0	2121494.0	172.7825	118.0	269.0	90.00423839905464	7.208297
GCGS0555	ERR1082240	USA	Grad2014_2016	2004.0	A	G	-	full_length	11	0	0	0.0	0.0	4.0	2.0	2127135.0	152.12099999999995	108.0	237.0	92.7267154322203	5.922738
GCGS0729	ERR1082241	USA	Grad2014_2016	2004.0	A	G	A	full_length	9	0	0	1.0	0.0	2.0	1.0	2124653.0	140.1235	117.0	210.0	90.46602095961308	7.489298
GCGS1094	ERR1082242	USA	Grad2014_2016	2004.0	A	G	-	full_length	11	0	0	0.0	0.0	2.0	1.0	2136620.0	127.493	125.0	200.0	93.90045763421351	3.6509
GCGS0264	ERR1082243	USA	Grad2014_2016	2004.0	A	D	A	full_length	11	0	4	0.0	0.0	16.0	4.0	2084805.0	142.89	134.0	223.0	95.31944829319299	7.359192
GCGS0266	ERR1082244	USA	Grad2014_2016	2004.0	A	D	A	full_length	9	0	0	0.0	0.0	2.0	1.0	2138162.0	166.3435	115.0	251.0	92.39943485485126	6.474569
GCGS0340	ERR1082245	USA	Grad2014_2016	2004.0	A	D	A	full_length	11	0	3	0.0	0.0	2.0	1.0	2082673.0	158.5495	110.0	245.0	96.09644777619415	7.216541
GCGS0341	ERR1082246	USA	Grad2014_2016	2004.0	A	D	A	full_length	11	0	3	0.0	0.0	2.0	1.0	2079407.0	191.61	113.0	305.0	96.19564610208828	7.104489999999999
GCGS0269	ERR1082247	USA	Grad2014_2016	2004.0	A	D	A	full_length	11	0	3	0.0	0.0	2.0	1.0	2082982.0	183.43400000000003	107.0	287.0	92.76344420725907	7.096829
GCGS0342	ERR1082248	USA	Grad2014_2016	2004.0	A	D	A	full_length	11	0	3	0.0	0.0	4.0	2.0	2079441.0	181.827	112.0	286.0	91.87864936797233	7.1307
GCGS0343	ERR1082249	USA	Grad2014_2016	2004.0	A	D	A	full_length	11	0	2	0.0	0.0	2.0	1.0	2080179.0	146.164	117.0	231.0	92.61107295714157	7.106775
GCGS0738	ERR1082251	USA	Grad2014_2016	2004.0	A	G	-	full_length	11	0	0	0.0	0.0	2.0	1.0	2127775.0	166.91400000000002	110.0	254.0	96.43203409153743	5.520055
GCGS0570	ERR1082252	USA	Grad2014_2016	2004.0	A	G	-	full_length	11	0	0	0.0	1.0	2.0	1.0	2122616.0	146.076	112.0	230.0	96.72323208937948	5.941421
GCGS0589	ERR1082253	USA	Grad2014_2016	2004.0	A	G	-	full_length	11	0	4	0.0	0.0	16.0	4.0	2137832.0	151.7565	113.0	242.0	93.80985037284985	3.4026949999999996
GCGS0280	ERR1082254	USA	Grad2014_2016	2004.0	A	G	A	truncated	9	0	4	0.0	0.0	4.0	2.0	2157536.0	141.554	118.0	222.0	90.3129400683992	6.204276
GCGS0387	ERR1082255	USA	Grad2014_2016	2004.0	A	G	A	truncated	9	0	4	0.0	0.0	4.0	2.0	2157090.0	148.5935	112.0	237.0	87.5974703382248	6.15356
GCGS0597	ERR1082256	USA	Grad2014_2016	2004.0	A	G	-	full_length	11	0	0	0.0	0.0	2.0	1.0	2140404.0	151.8625	117.0	242.0	90.96120958732305	3.668014
GCGS0598	ERR1082257	USA	Grad2014_2016	2004.0	A	G	-	full_length	11	0	0	0.0	0.0	2.0	1.0	2127910.0	152.079	110.0	235.0	94.02785624942257	5.733269
GCGS0388	ERR1082258	USA	Grad2014_2016	2004.0	A	G	-	full_length	11	0	0	0.0	0.0	2.0	1.0	2137816.0	136.97299999999998	111.0	216.0	93.07201360360918	3.267705
GCGS0282	ERR1082259	USA	Grad2014_2016	2004.0	A	G	A	truncated	5	0	0	1.0	0.0	4.0	2.0	2153961.0	141.02100000000002	114.0	220.0	89.42145107480032	6.459874
GCGS0600	ERR1082260	USA	Grad2014_2016	2004.0	A	D	A	full_length	9	0	0	0.0	0.0	2.0	1.0	2134221.0	179.0525	118.0	280.0	97.12622925132729	6.655525999999999
GCGS0283	ERR1082261	USA	Grad2014_2016	2004.0	A	G	A	truncated	9	0	4	0.0	0.0	16.0	4.0	2157114.0	144.8235	122.0	231.0	89.47857983528064	6.2725550000000005
GCGS0607	ERR1082262	USA	Grad2014_2016	2004.0	A	G	-	full_length	11	0	0	0.0	0.0	2.0	1.0	2121072.0	153.86399999999998	111.0	252.0	95.74506309661705	5.815392
GCGS0001	ERR191730	USA	Grad2014_2016	2009.0	A	G	-	full_length	11	0	0	0.0	0.0	1.0	0.0	2132357.0	99.18275	159.0	191.0	94.63065171384754	4.82396
GCGS0002	ERR191731	USA	Grad2014_2016	2009.0	A	G	-	full_length	11	0	0	0.0	0.0	1.0	0.0	2130789.0	153.89499999999995	129.0	303.0	96.50122091568815	3.9230300000000002
GCGS0003	ERR191732	USA	Grad2014_2016	2009.0	A	G	-	full_length	11	0	0	0.0	0.0	1.0	0.0	2129326.0	81.8843	140.0	151.0	95.6544546972018	5.10505
GCGS0004	ERR191733	USA	Grad2014_2016	2009.0	A	G	-	full_length	11	0	0	0.0	0.0	1.0	0.0	2133411.0	77.4225	129.0	155.0	96.34174626095137	4.22334
GCGS0005	ERR191734	USA	Grad2014_2016	2009.0	A	G	-	full_length	11	0	0	0.0	0.0	1.0	0.0	2126593.0	86.861	153.0	167.0	94.30336177224144	5.0829629999999995
GCGS0006	ERR191735	USA	Grad2014_2016	2009.0	A	G	-	full_length	11	0	0	0.0	0.0	1.0	0.0	2129522.0	132.25	147.0	256.0	97.1844456347512	4.3469940000000005
GCGS0007	ERR191736	USA	Grad2014_2016	2009.0	A	G	-	full_length	11	0	0	0.0	0.0	0.5	-1.0	2128571.0	105.554	135.0	198.0	89.8878660988129	5.016833999999999
GCGS0008	ERR191737	USA	Grad2014_2016	2009.0	A	G	A	full_length	9	0	0	0.0	0.0	0.25	-2.0	2113949.0	126.176	146.0	242.0	91.74543252611718	8.804694999999999
GCGS0009	ERR191738	USA	Grad2014_2016	2009.0	A	D	A	full_length	11	0	0	0.0	0.0	0.25	-2.0	2081533.0	80.3406	130.0	152.0	92.50815892561016	8.218367
GCGS0010	ERR191739	USA	Grad2014_2016	2009.0	A	D	A	full_length	11	0	0	0.0	0.0	0.5	-1.0	2073939.0	88.9569	127.0	170.0	96.45577847611037	8.322486999999999
GCGS0012	ERR191741	USA	Grad2014_2016	2009.0	A	D	A	full_length	11	0	0	0.0	0.0	0.25	-2.0	2140683.0	122.41	135.0	241.0	94.18009062770352	5.357512
GCGS0014	ERR191743	USA	Grad2014_2016	2009.0	A	D	A	full_length	11	0	0	0.0	0.0	0.5	-1.0	2136777.0	124.07	139.0	241.0	93.44079619957395	5.274179
GCGS0017	ERR191746	USA	Grad2014_2016	2009.0	A	G	-	full_length	11	0	0	0.0	0.0	1.0	0.0	2102762.0	143.78424099999998	186.0	298.0	95.16752809651443	4.802007
GCGS0018	ERR191747	USA	Grad2014_2016	2009.0	T	G	A	full_length	1	0	4	0.0	0.0	8.0	3.0	2076234.0	82.7699	144.0	157.0	95.2749536743023	8.150939
GCGS0019	ERR191748	USA	Grad2014_2016	2009.0	A	G	-	full_length	11	0	0	0.0	0.0	1.0	0.0	2106620.0	87.56746700000001	168.0	191.0	93.46540970319109	4.890089
GCGS0020	ERR191749	USA	Grad2014_2016	2009.0	A	G	-	full_length	11	0	0	0.0	0.0	0.5	-1.0	2130621.0	101.3785	130.0	200.0	93.9336912580291	4.308599
GCGS0021	ERR191750	USA	Grad2014_2016	2009.0	A	G	-	full_length	11	0	0	0.0	0.0	1.0	0.0	2127098.0	175.054	140.0	329.0	96.34157226913536	4.937803
GCGS0022	ERR191751	USA	Grad2014_2016	2009.0	A	G	-	full_length	11	0	0	0.0	0.0	0.5	-1.0	2126185.0	99.3693	130.0	196.0	95.76839599039242	5.8103739999999995
GCGS0023	ERR191752	USA	Grad2014_2016	2009.0	A	G	-	full_length	11	0	0	0.0	0.0	0.5	-1.0	2125297.0	130.784	147.0	262.0	95.22282207714727	4.97826
GCGS0024	ERR191753	USA	Grad2014_2016	2009.0	A	G	-	full_length	11	0	0	0.0	0.0	0.5	-1.0	2125151.0	89.19550000000002	149.0	173.0	85.55698564642465	8.089784
GCGS0026	ERR191755	USA	Grad2014_2016	2009.0	A	G	-	full_length	11	0	0	0.0	0.0	0.5	-1.0	2143486.0	70.05885	130.0	137.0	95.28877399366172	6.024573999999999
GCGS0027	ERR191756	USA	Grad2014_2016	2009.0	A	G	-	full_length	11	0	0	0.0	0.0	0.5	-1.0	2127433.0	64.37365	133.0	131.0	95.45921316473309	5.1817519999999995
GCGS0028	ERR191757	USA	Grad2014_2016	2009.0	A	G	-	full_length	11	0	0	0.0	0.0	1.0	0.0	2129548.0	91.07295	136.0	177.0	95.90661037127884	5.066565
GCGS0030	ERR191759	USA	Grad2014_2016	2009.0	A	G	-	full_length	11	0	0	0.0	0.0	1.0	0.0	2129672.0	82.2969	135.0	159.0	96.00466337369369	5.023779
GCGS0031	ERR191760	USA	Grad2014_2016	2009.0	A	G	-	full_length	11	0	0	0.0	0.0	0.5	-1.0	2128813.0	84.4494	140.0	165.0	95.72459779842212	4.9755720000000005
GCGS0032	ERR191761	USA	Grad2014_2016	2009.0	A	G	-	full_length	11	0	0	0.0	0.0	0.5	-1.0	2060025.0	78.3981665	163.0	173.0	95.13405627448431	8.409135000000001
GCGS0033	ERR191762	USA	Grad2014_2016	2009.0	A	G	-	full_length	11	0	0	0.0	0.0	0.25	-2.0	2169087.0	75.434	131.0	152.0	90.42447659566407	5.014774
GCGS0034	ERR191763	USA	Grad2014_2016	2009.0	T	G	-	full_length	11	0	0	0.0	0.0	1.0	0.0	2139293.0	81.775	141.0	168.0	95.99401477687569	4.849408
GCGS0035	ERR191764	USA	Grad2014_2016	2009.0	A	G	-	full_length	11	0	0	0.0	0.0	1.0	0.0	2126788.0	237.795	138.0	478.0	96.2903811955095	4.798198999999999
GCGS0036	ERR191765	USA	Grad2014_2016	2009.0	A	G	A	full_length	9	0	0	0.0	0.0	0.5	-1.0	2133234.0	178.016	140.0	362.0	96.47647756471292	4.046774
GCGS0037	ERR191766	USA	Grad2014_2016	2009.0	A	G	-	full_length	11	0	0	0.0	0.0	0.5	-1.0	2128191.0	152.058	134.0	302.0	97.04657049516432	5.07575
GCGS0038	ERR191767	USA	Grad2014_2016	2009.0	A	G		truncated	12	0	4	0.0	0.0	8.0	3.0	2078117.0	81.3581	139.0	156.0	95.03081038672347	8.138529
GCGS0039	ERR191768	USA	Grad2014_2016	2009.0	A	G	-	full_length	11	0	0	0.0	0.0	1.0	0.0	2125679.0	114.289	141.0	233.0	96.0724449160658	4.837401
GCGS0040	ERR191769	USA	Grad2014_2016	2009.0	A	G	-	full_length	11	0	0	0.0	0.0	0.125	-3.0	2131039.0	77.08245	147.0	151.0	91.53225982616215	8.042338
GCGS0041	ERR191770	USA	Grad2014_2016	2009.0	A	G	-	full_length	11	0	0	0.0	0.0	1.0	0.0	2126620.0	77.8523	152.0	154.0	95.39170531751186	5.005589
GCGS0042	ERR191771	USA	Grad2014_2016	2009.0	A	G	-	full_length	11	0	0	0.0	0.0	1.0	0.0	2130108.0	73.24674999999998	134.0	147.0	94.42216121724377	4.59063
GCGS0043	ERR191772	USA	Grad2014_2016	2009.0	A	G	-	full_length	11	0	0	0.0	0.0	1.0	0.0	2127156.0	83.84135	142.0	163.0	94.26952338161276	4.95541
GCGS0044	ERR191773	USA	Grad2014_2016	2009.0	A	G	-	full_length	11	0	0	0.0	0.0	0.5	-1.0	2091804.0	113.007	153.0	215.0	94.18532518552738	7.997491
GCGS0045	ERR191774	USA	Grad2014_2016	2009.0	A	G	-	full_length	11	0	0	0.0	0.0	1.0	0.0	2129414.0	79.52895	137.0	155.0	94.72997504272504	5.095373
GCGS0046	ERR191775	USA	Grad2014_2016	2009.0	A	G	-	full_length	11	0	0	0.0	0.0	1.0	0.0	2127855.0	81.4053	127.0	159.0	95.69562314745195	4.9667010000000005
GCGS0047	ERR191776	USA	Grad2014_2016	2009.0	A	G	-	full_length	11	0	0	0.0	0.0	1.0	0.0	2128247.0	89.3004	127.0	171.0	95.46806467733938	5.071269
GCGS0049	ERR191778	USA	Grad2014_2016	2009.0	A	G	-	full_length	11	0	0	0.0	0.0	1.0	0.0	2126406.0	131.7725	139.0	262.0	96.03892136931007	4.819301
GCGS0050	ERR191779	USA	Grad2014_2016	2009.0	T	G	A	full_length	9	0	0	0.0	0.0	0.03	-5.058893689053568	2127105.0	96.4129	133.0	183.0	95.36592080377113	6.582364
GCGS0051	ERR191780	USA	Grad2014_2016	2009.0	A	G	-	full_length	11	0	0	0.0	0.0	0.5	-1.0	2128208.0	76.02715	132.0	152.0	92.46930082118284	5.018134
GCGS0052	ERR191781	USA	Grad2014_2016	2009.0	A	G	-	full_length	11	0	0	0.0	0.0	0.5	-1.0	2130746.0	78.21735000000002	133.0	149.0	96.31356708871272	4.514645
GCGS0053	ERR191782	USA	Grad2014_2016	2009.0	A	G	-	full_length	11	0	0	0.0	0.0	1.0	0.0	2124613.0	79.6121	137.0	159.0	96.03113478257737	5.297611
GCGS0054	ERR191783	USA	Grad2014_2016	2009.0	A	G	-	full_length	11	0	0	0.0	0.0	1.0	0.0	2133037.0	82.56795	125.0	167.0	94.59017125135657	4.560298
GCGS0055	ERR191784	USA	Grad2014_2016	2009.0	A	G	-	full_length	11	0	0	0.0	0.0	1.0	0.0	2127838.0	95.81075	136.0	193.0	93.47841955677616	4.929828
GCGS0056	ERR191785	USA	Grad2014_2016	2009.0	A	G	-	full_length	11	0	0	0.0	0.0	0.5	-1.0	2133865.0	85.4373	131.0	169.0	93.96406766027741	5.9691980000000004
GCGS0057	ERR191786	USA	Grad2014_2016	2009.0	A	G	-	full_length	11	0	0	0.0	0.0	0.5	-1.0	2126909.0	165.34900000000002	126.0	329.0	90.50354068869251	4.841657
GCGS0058	ERR191787	USA	Grad2014_2016	2009.0	A	G	-	full_length	11	0	0	0.0	0.0	0.5	-1.0	2132833.0	88.7333	133.0	180.0	95.7490344010015	4.362182
GCGS0059	ERR191788	USA	Grad2014_2016	2009.0	A	G	-	full_length	11	0	0	0.0	0.0	1.0	0.0	2106533.0	79.375061	169.0	171.0	96.92162105169338	5.12781
GCGS0060	ERR191789	USA	Grad2014_2016	2009.0	A	G	-	full_length	11	0	0	0.0	0.0	0.5	-1.0	2084209.0	134.201	142.0	263.0	95.48708766776707	8.231987
GCGS0062	ERR191791	USA	Grad2014_2016	2009.0	T	G	A	full_length	9	0	0	0.0	0.0	0.25	-2.0	2074868.0	92.2281	144.0	180.0	95.50596021679041	8.001389
GCGS0063	ERR191792	USA	Grad2014_2016	2009.0	A	G	-	full_length	11	0	0	0.0	0.0	0.5	-1.0	2123230.0	93.0436	141.0	184.0	95.31484166291222	5.253436
GCGS0064	ERR191793	USA	Grad2014_2016	2009.0	A	G	A	full_length	9	0	0	1.0	0.0	1.0	0.0	2120471.0	85.6855	138.0	166.0	90.37544200448036	7.950807000000001
GCGS0065	ERR191794	USA	Grad2014_2016	2009.0	A	G	-	full_length	11	0	0	0.0	0.0	0.5	-1.0	2123764.0	73.2264	136.0	147.0	94.08722883620888	5.29555
GCGS0066	ERR191795	USA	Grad2014_2016	2009.0	A	G	-	full_length	11	0	0	0.0	0.0	1.0	0.0	2128139.0	77.0586	145.0	157.0	95.68851021141613	5.383273
GCGS0067	ERR191796	USA	Grad2014_2016	2009.0	A	G	-	full_length	11	0	0	0.0	0.0	0.5	-1.0	2126488.0	81.3161	139.0	162.0	94.46317041864265	4.981082
GCGS0068	ERR191797	USA	Grad2014_2016	2009.0	A	G	-	full_length	11	0	0	0.0	0.0	0.5	-1.0	2125837.0	168.268	138.0	340.0	96.18305307450451	4.749678
GCGS0069	ERR191798	USA	Grad2014_2016	2009.0	A	G	-	full_length	11	0	0	0.0	0.0	1.0	0.0	2128330.0	109.904	153.0	222.0	95.69434145077969	4.895778
GCGS0070	ERR191799	USA	Grad2014_2016	2009.0	A	G	-	full_length	11	0	0	0.0	0.0	0.5	-1.0	2130264.0	111.155	143.0	217.0	95.24948663288336	4.429879
GCGS0071	ERR191800	USA	Grad2014_2016	2009.0	A	D	A	full_length	11	0	0	0.0	0.0	0.5	-1.0	2134868.0	66.7208	137.0	130.0	94.70061018574856	5.898366
GCGS0072	ERR191801	USA	Grad2014_2016	2009.0	A	D	A	full_length	10	0	0	0.0	0.0	0.5	-1.0	2158367.0	115.6	130.0	227.0	90.57354339566427	7.48195
GCGS0073	ERR191802	USA	Grad2014_2016	2009.0	A	D	A	full_length	11	0	0	0.0	0.0	0.25	-2.0	2134784.0	187.56099999999998	132.0	372.0	95.16421437148172	5.539544
GCGS0074	ERR191803	USA	Grad2014_2016	2009.0	A	G	-	full_length	9	0	0	0.0	0.0	0.25	-2.0	2075119.0	181.326	141.0	345.0	94.78918102963046	7.672764
GCGS0075	ERR191804	USA	Grad2014_2016	2009.0	A	G	-	full_length	11	0	0	0.0	0.0	0.5	-1.0	2125715.0	80.26885	147.0	164.0	92.24416123182516	5.085472
GCGS0076	ERR191805	USA	Grad2014_2016	2009.0	A	G	-	full_length	11	0	0	0.0	0.0	0.25	-2.0	2127213.0	75.1078	137.0	153.0	92.41410116837523	4.9649980000000005
GCGS0077	ERR191806	USA	Grad2014_2016	2009.0	A	G	-	full_length	11	0	0	0.0	0.0	1.0	0.0	2126971.0	87.03075	139.0	182.0	96.23465776179293	5.243938
GCGS0078	ERR191807	USA	Grad2014_2016	2009.0	A	G	-	full_length	11	0	0	0.0	0.0	0.06	-4.058893689053568	2131910.0	82.5481	136.0	165.0	95.50126284214704	5.917004
GCGS0079	ERR191808	USA	Grad2014_2016	2009.0	A	G	-	full_length	11	0	0	0.0	0.0	0.5	-1.0	2127094.0	106.1715	131.0	213.0	91.75789362961166	5.104961
GCGS0080	ERR191809	USA	Grad2014_2016	2009.0	A	G	-	full_length	11	0	0	0.0	0.0	1.0	0.0	2138353.0	90.94935	141.0	189.0	95.45589622625687	4.258913
GCGS0081	ERR191810	USA	Grad2014_2016	2009.0	A	G	-	full_length	11	0	0	0.0	0.0	0.125	-3.0	2127837.0	76.1823	137.0	152.0	90.13337750337546	5.186008
GCGS0082	ERR191811	USA	Grad2014_2016	2009.0	T	G	A	truncated	11	0	0	0.0	0.0	0.25	-2.0	2119322.0	185.2275	134.0	359.0	91.42351333065136	7.626035000000001
GCGS0083	ERR191812	USA	Grad2014_2016	2009.0	A	G	-	full_length	8	0	0	0.0	0.0	0.5	-1.0	2079983.0	121.648	138.0	244.0	95.60385616578421	8.03862
GCGS0084	ERR191813	USA	Grad2014_2016	2009.0	A	G	-	full_length	8	0	0	0.0	0.0	1.0	0.0	2080415.0	95.0825	131.0	192.0	95.37104834881977	7.930511999999999
GCGS0085	ERR191814	USA	Grad2014_2016	2009.0	A	G	-	full_length	11	0	0	0.0	0.0	0.5	-1.0	2124355.0	177.2	141.0	368.0	95.18638131684556	4.624814
GCGS0086	ERR191815	USA	Grad2014_2016	2009.0	A	G	-	full_length	11	0	0	0.0	0.0	1.0	0.0	2141399.0	112.45	176.0	241.0	94.52367146335571	3.909096
GCGS0087	ERR191816	USA	Grad2014_2016	2009.0	A	G	-	full_length	11	0	0	0.0	0.0	0.5	-1.0	2112843.0	62.04504	158.0	138.0	91.1144091691831	4.942328
GCGS0088	ERR191817	USA	Grad2014_2016	2009.0	A	G	-	full_length	11	0	0	0.0	0.0	0.5	-1.0	2131588.0	89.86	150.0	187.0	95.66114145917628	4.8538879999999995
GCGS0089	ERR191818	USA	Grad2014_2016	2009.0	A	G	-	full_length	11	0	0	0.0	0.0	1.0	0.0	2126204.0	109.5355	148.0	223.0	95.15781535227836	4.802814
GCGS0090	ERR191819	USA	Grad2014_2016	2009.0	T	G	A	truncated	11	0	0	0.0	0.0	0.25	-2.0	2120086.0	78.8176	135.0	163.0	85.5186577163287	8.983009
GCGS0091	ERR191820	USA	Grad2014_2016	2010.0	A	G	-	full_length	11	0	0	0.0	0.0	1.0	0.0	2124430.0	79.71029999999998	141.0	162.0	95.51916251649484	5.178661
GCGS0092	ERR191821	USA	Grad2014_2016	2010.0	T	G	A	full_length	9	0	0	0.0	0.0	0.25	-2.0	2083758.0	100.749	140.0	196.0	95.26942253328446	7.965413000000001
GCGS0093	ERR191822	USA	Grad2014_2016	2010.0	A	G	-	full_length	11	0	0	0.0	0.0	1.0	0.0	2126405.0	96.3791	140.0	196.0	95.62122865164764	5.062936
GCGS0094	ERR191823	USA	Grad2014_2016	2009.0	A	G	-	full_length	11	0	0	0.0	0.0	1.0	0.0	2127881.0	165.39700000000002	134.0	350.0	93.35340993821508	4.130240000000001
GCGS0095	ERR191824	USA	Grad2014_2016	2010.0	A	G	-	full_length	11	0	0	0.0	0.0	1.0	0.0	2128928.0	95.4807	139.0	185.0	93.07921079896542	4.927275
GCGS0096	ERR191825	USA	Grad2014_2016	2010.0	T	G	A	full_length	1	0	4	0.0	0.0	16.0	4.0	2077997.0	121.3385	137.0	243.0	95.35853748883085	8.003853
GCGS0193	ERR222892	USA	Grad2014_2016	2010.0	A	D	A	full_length	11	0	0	0.0	0.0	0.5	-1.0	2133971.0	119.43700000000001	133.0	245.0	94.35000407105728	5.660241
GCGS0194	ERR222893	USA	Grad2014_2016	2009.0	A	G	-	full_length	11	0	0	0.0	0.0	0.5	-1.0	2132261.0	100.98299999999999	142.0	202.0	95.21993022020456	4.432432
GCGS0195	ERR222894	USA	Grad2014_2016	2010.0	A	G	-	full_length	11	0	0	0.0	0.0	0.5	-1.0	2125250.0	77.67005	135.0	160.0	93.95452464141728	4.921809
GCGS0196	ERR222895	USA	Grad2014_2016	2010.0	A	G	-	full_length	11	0	0	0.0	0.0	1.0	0.0	2126109.0	95.91975	148.0	202.0	96.03066368816685	4.552996
GCGS0197	ERR222896	USA	Grad2014_2016	2010.0	A	D	A	full_length	11	0	0	0.0	0.0	0.5	-1.0	2128706.0	97.0149	127.0	198.0	96.17281145536523	5.924486
GCGS0198	ERR222897	USA	Grad2014_2016	2009.0	T	G	A	full_length	1	0	4	0.0	0.0	16.0	4.0	2075711.0	81.2488	147.0	164.0	95.37857612207588	8.104479
GCGS0199	ERR222898	USA	Grad2014_2016	2010.0	A	D	A	full_length	11	0	0	0.0	0.0	0.5	-1.0	2128645.0	54.7453	125.0	113.0	96.10837934877928	6.222556
GCGS0200	ERR222899	USA	Grad2014_2016	2009.0	A	G	A	full_length	10	0	0	0.0	0.0	0.125	-3.0	2114642.0	83.0889	132.0	172.0	95.90092746741921	7.125367999999999
GCGS0201	ERR222900	USA	Grad2014_2016	2010.0	A	D	A	full_length	11	0	0	0.0	0.0	0.5	-1.0	2132035.0	78.3469	133.0	162.0	96.2489087856743	5.805715
GCGS0202	ERR222901	USA	Grad2014_2016	2009.0	T	G	A	full_length	1	0	4	0.0	0.0	8.0	3.0	2077029.0	101.46600000000001	136.0	210.0	96.12917438882056	8.246367999999999
GCGS0203	ERR222902	USA	Grad2014_2016	2010.0	A	D	A	full_length	11	0	0	0.0	0.0	0.5	-1.0	2136316.0	89.3412	132.0	182.0	95.72772373379816	5.654999
GCGS0204	ERR222903	USA	Grad2014_2016	2010.0	T	G	A	full_length	1	0	4	0.0	0.0	8.0	3.0	2075784.0	90.1413	144.0	185.0	95.65446603053543	8.151074000000001
GCGS0205	ERR222904	USA	Grad2014_2016	2010.0	A	G	-	full_length	11	0	0	0.0	0.0	1.0	0.0	2124449.0	90.6802	145.0	190.0	95.02150377021336	4.76276
GCGS0206	ERR222905	USA	Grad2014_2016	2009.0	A	G	-	full_length	11	0	0	0.0	0.0	0.06	-4.058893689053568	2133728.0	77.8261	124.0	161.0	94.51561850011105	5.805535
GCGS0207	ERR222906	USA	Grad2014_2016	2010.0	A	D	A	full_length	11	0	0	0.0	0.0	0.5	-1.0	2127773.0	99.6305	133.0	207.0	96.02174118883819	5.8052220000000005
GCGS0208	ERR222907	USA	Grad2014_2016	2009.0	A	D	-	full_length	11	0	0	0.0	0.0	1.0	0.0	2111083.0	78.6979	126.0	160.0	92.7469425930398	8.700664
GCGS0209	ERR222908	USA	Grad2014_2016	2010.0	A	D	A	full_length	11	0	0	0.0	0.0	0.5	-1.0	2129129.0	101.4075	127.0	207.0	95.10971047709104	5.781251999999999
GCGS0210	ERR222909	USA	Grad2014_2016	2009.0	T	G	A	truncated	11	0	0	0.0	0.0	0.25	-2.0	2117991.0	69.9812	125.0	144.0	90.33317975323534	8.858906
GCGS0211	ERR222910	USA	Grad2014_2016	2010.0	A	D	A	full_length	11	0	0	0.0	0.0	0.25	-2.0	2131562.0	90.3198	140.0	187.0	95.8023439490215	5.648682
GCGS0212	ERR222911	USA	Grad2014_2016	2009.0	T	G	A	truncated	11	0	0	0.0	0.0	0.25	-2.0	2115300.0	82.8501	130.0	174.0	92.32119641992216	8.709356
GCGS0213	ERR222912	USA	Grad2014_2016	2010.0	A	D	A	full_length	11	0	0	0.0	0.0	0.5	-1.0	2131907.0	82.63799999999999	136.0	171.0	95.04376549447441	5.6447400000000005
GCGS0214	ERR222913	USA	Grad2014_2016	2009.0	A	G	-	full_length	11	0	0	0.0	0.0	0.5	-1.0	2131024.0	57.3261	136.0	120.0	95.98135306453571	4.376653
GCGS0215	ERR222914	USA	Grad2014_2016	2010.0	A	D	A	full_length	11	0	0	0.0	0.0	0.25	-2.0	2131534.0	96.5677	126.0	201.0	96.25778485469465	5.616738
GCGS0216	ERR222915	USA	Grad2014_2016	2009.0	T	G	A	truncated	11	0	0	0.0	0.0	0.25	-2.0	2117799.0	84.2208	140.0	173.0	87.18316942333483	8.808369
GCGS0217	ERR222916	USA	Grad2014_2016	2010.0	A	D	A	full_length	11	0	0	0.0	0.0	0.5	-1.0	2128410.0	78.1264	130.0	161.0	94.70212114951607	5.869692
GCGS0218	ERR222917	USA	Grad2014_2016	2009.0	T	G	A	full_length	1	0	4	0.0	0.0	16.0	4.0	2074383.0	91.3544	145.0	189.0	96.01847900195324	7.801033
GCGS0219	ERR222918	USA	Grad2014_2016	2010.0	A	D	A	full_length	11	0	0	0.0	0.0	0.5	-1.0	2128527.0	82.772	132.0	170.0	96.15219527779124	5.848501000000001
GCGS0220	ERR222919	USA	Grad2014_2016	2009.0	A	G	-	full_length	11	0	0	0.0	0.0	0.06	-4.058893689053568	2126616.0	90.75045	139.0	191.0	95.9495738403031	4.363795
GCGS0221	ERR222920	USA	Grad2014_2016	2010.0	A	D	A	full_length	11	0	0	0.0	0.0	0.5	-1.0	2132937.0	77.7682	127.0	158.0	95.78998462269028	5.872246
GCGS0223	ERR222922	USA	Grad2014_2016	2010.0	A	D	A	full_length	11	0	0	0.0	0.0	0.5	-1.0	2130150.0	55.4008	141.0	115.0	95.20243911898424	6.00746
GCGS0224	ERR222923	USA	Grad2014_2016	2009.0	T	G	A	full_length	1	0	4	0.0	0.0	8.0	3.0	2078062.0	114.43700000000001	135.0	235.0	94.7507709193065	8.080241000000001
GCGS0225	ERR222924	USA	Grad2014_2016	2010.0	A	D	A	full_length	11	0	0	0.0	0.0	0.5	-1.0	2132184.0	82.9696	136.0	170.0	95.43434851817163	5.661585
GCGS0226	ERR222925	USA	Grad2014_2016	2010.0	T	G	A	full_length	1	0	4	0.0	0.0	16.0	4.0	2074653.0	51.1171	133.0	106.0	95.58140377341287	8.298697
GCGS0227	ERR222926	USA	Grad2014_2016	2010.0	A	G	-	full_length	11	0	0	0.0	0.0	1.0	0.0	2122435.0	85.111	146.0	178.0	93.78339323652084	4.936369
GCGS0228	ERR222927	USA	Grad2014_2016	2009.0	A	G	-	full_length	5	0	2	0.0	0.0	2.0	1.0	2076341.0	92.8565	138.0	191.0	95.43687291770868	8.033422999999999
GCGS0229	ERR222928	USA	Grad2014_2016	2010.0	A	G	-	full_length	11	0	0	0.0	0.0	0.5	-1.0	2124489.0	104.338	135.0	219.0	95.52933013669926	5.069656
GCGS0230	ERR222929	USA	Grad2014_2016	2010.0	T	G	A	full_length	1	0	4	0.0	0.0	8.0	3.0	2072505.0	112.602	157.0	233.0	95.77530420610078	7.582084
GCGS0231	ERR222930	USA	Grad2014_2016	2010.0	A	G	-	full_length	11	0	0	0.0	0.0	0.25	-2.0	2122101.0	72.96385	153.0	151.0	92.55571586863886	4.992507
GCGS0232	ERR222931	USA	Grad2014_2016	2010.0	A	G	-	full_length	11	0	0	0.0	0.0	0.5	-1.0	2132697.0	72.40334999999997	130.0	152.0	96.0931717634992	4.4754879999999995
GCGS0233	ERR222932	USA	Grad2014_2016	2010.0	A	G	-	full_length	11	0	0	0.0	0.0	0.5	-1.0	2127825.0	93.125	132.0	192.0	95.23932250242248	5.114683
GCGS0234	ERR222933	USA	Grad2014_2016	2010.0	A	G	-	full_length	11	0	0	0.0	0.0	0.5	-1.0	2135109.0	59.7155	125.0	125.0	95.10095079843641	4.546589
GCGS0235	ERR222934	USA	Grad2014_2016	2010.0	A	G	-	full_length	11	0	0	0.0	0.0	0.25	-2.0	2128924.0	74.15325	138.0	153.0	94.33092042803362	4.860653
GCGS0236	ERR222935	USA	Grad2014_2016	2010.0	A	G	-	full_length	11	0	0	0.0	0.0	0.5	-1.0	2150632.0	94.06535	181.0	203.0	96.20533792825249	4.357926
GCGS0237	ERR222936	USA	Grad2014_2016	2010.0	A	G	-	full_length	11	0	0	0.0	0.0	0.25	-2.0	2124134.0	69.60040000000001	138.0	146.0	95.59719027671612	5.171582
GCGS0238	ERR222937	USA	Grad2014_2016	2009.0	A	G	-	full_length	11	0	0	0.0	0.0	0.5	-1.0	2132120.0	81.57655	130.0	173.0	95.8836551372967	4.4737849999999995
GCGS0240	ERR222939	USA	Grad2014_2016	2010.0	A	G	-	full_length	11	0	0	0.0	0.0	0.5	-1.0	2137312.0	100.8715	152.0	208.0	96.0479116277154	5.798501
GCGS0241	ERR222940	USA	Grad2014_2016	2010.0	A	G	-	full_length	11	0	0	0.0	0.0	0.5	-1.0	2125086.0	82.57239999999999	157.0	170.0	96.58537063067705	4.987489
GCGS0242	ERR222941	USA	Grad2014_2016	2010.0	A	G	-	full_length	11	0	0	0.0	0.0	0.25	-2.0	2123806.0	65.09985	144.0	135.0	95.25683433318527	5.118805
GCGS0097	ERR223603	USA	Grad2014_2016	2010.0	A	G	-	full_length	11	0	0	0.0	0.0	0.5	-1.0	2133752.0	72.6581	143.0	151.0	96.12725571296505	4.970330000000001
GCGS0098	ERR223604	USA	Grad2014_2016	2010.0	T	G	A	full_length	1	0	4	0.0	0.0	16.0	4.0	2079066.0	90.76115	137.0	180.0	95.01389653254995	8.15766
GCGS0099	ERR223605	USA	Grad2014_2016	2010.0	A	G	-	full_length	11	0	0	0.0	0.0	1.0	0.0	2129698.0	79.9618	145.0	166.0	95.41144805238369	4.362586
GCGS0100	ERR223606	USA	Grad2014_2016	2010.0	A	D	A	full_length	11	0	0	0.0	0.0	0.25	-2.0	2138155.0	79.3849	135.0	158.0	95.42259212980149	5.439634
GCGS0101	ERR223607	USA	Grad2014_2016	2010.0	A	G	-	full_length	11	0	0	0.0	0.0	0.125	-3.0	2129747.0	83.65215	151.0	165.0	93.7247612364568	5.0236
GCGS0102	ERR223608	USA	Grad2014_2016	2010.0	A	G	-	full_length	11	0	3	0.0	0.0	16.0	4.0	2124245.0	68.7913	128.0	144.0	96.63845070664095	5.138428
GCGS0103	ERR223609	USA	Grad2014_2016	2010.0	A	G	-	full_length	11	0	0	0.0	0.0	0.5	-1.0	2133772.0	78.54315	151.0	155.0	94.77559350637459	4.9517809999999995
GCGS0104	ERR223610	USA	Grad2014_2016	2010.0	A	G	-	full_length	11	0	2	0.0	0.0	4.0	2.0	2125360.0	80.7441	150.0	165.0	96.87445512171982	4.923018
GCGS0105	ERR223611	USA	Grad2014_2016	2010.0	A	G	-	full_length	11	0	0	0.0	0.0	0.5	-1.0	2128723.0	75.0586	136.0	155.0	96.64392431677929	5.065535
GCGS0106	ERR223612	USA	Grad2014_2016	2010.0	A	D	A	full_length	11	0	4	0.0	0.0	8.0	3.0	2135685.0	70.3398	138.0	144.0	96.17266792163292	5.80791
GCGS0107	ERR223613	USA	Grad2014_2016	2010.0	A	G	-	full_length	11	0	0	0.0	0.0	0.5	-1.0	2131174.0	79.27520000000001	143.0	163.0	96.60780216499869	4.9816199999999995
GCGS0108	ERR223614	USA	Grad2014_2016	2009.0	A	G	-	full_length	11	0	0	0.0	0.0	0.25	-2.0	2134468.0	86.58975	141.0	179.0	97.19650765201807	4.294755
GCGS0109	ERR223615	USA	Grad2014_2016	2010.0	A	G	-	full_length	11	0	0	0.0	0.0	0.5	-1.0	2137151.0	84.6734	166.0	175.0	96.27168512409752	4.937938
GCGS0110	ERR223616	USA	Grad2014_2016	2010.0	T	G	A	full_length	1	0	4	0.0	0.0	16.0	4.0	2082683.0	114.384	147.0	228.0	96.52928734951921	7.869222
GCGS0111	ERR223617	USA	Grad2014_2016	2010.0	A	G	-	full_length	11	0	0	0.0	0.0	0.5	-1.0	2170619.0	105.213	166.0	220.0	96.12441401528541	4.673156
GCGS0113	ERR223619	USA	Grad2014_2016	2010.0	A	G	-	full_length	11	0	0	0.0	0.0	0.5	-1.0	2125261.0	70.0983	134.0	148.0	96.4827548772858	4.9270059999999996
GCGS0114	ERR223620	USA	Grad2014_2016	2009.0	A	G	-	full_length	11	0	0	0.0	0.0	0.125	-3.0	2124004.0	81.4812	137.0	167.0	95.77088595978573	4.860161
GCGS0115	ERR223621	USA	Grad2014_2016	2010.0	A	G	-	full_length	11	0	0	0.0	0.0	0.5	-1.0	2128891.0	70.3574	132.0	142.0	96.93496780079859	5.166161
GCGS0116	ERR223622	USA	Grad2014_2016	2009.0	A	G	-	full_length	11	0	0	0.0	0.0	0.06	-4.058893689053568	2131787.0	59.3228	136.0	116.0	94.53729069070043	6.192762
GCGS0117	ERR223623	USA	Grad2014_2016	2010.0	A	G	-	full_length	11	0	0	0.0	0.0	0.25	-2.0	2125133.0	67.5304	133.0	141.0	96.9191291582147	5.164548
GCGS0118	ERR223624	USA	Grad2014_2016	2010.0	T	G	A	full_length	1	0	3	0.0	0.0	8.0	3.0	2074355.0	82.88345000000002	142.0	170.0	96.48532380062176	7.9167570000000005
GCGS0119	ERR223625	USA	Grad2014_2016	2010.0	A	G	-	full_length	11	0	0	0.0	0.0	0.25	-2.0	2123332.0	84.21095	135.0	175.0	97.0807238604781	5.07445
GCGS0120	ERR223626	USA	Grad2014_2016	2009.0	T	G	A	full_length	1	0	4	0.0	0.0	8.0	3.0	2077504.0	85.56245	144.0	172.0	96.45796260522928	8.143547
GCGS0121	ERR223627	USA	Grad2014_2016	2010.0	A	G	-	full_length	11	0	0	0.0	0.0	0.5	-1.0	2125116.0	81.9164	140.0	160.0	92.19323634159586	5.141564
GCGS0122	ERR223628	USA	Grad2014_2016	2010.0	A	G	-	full_length	11	0	0	0.0	0.0	0.25	-2.0	2132499.0	134.59550000000002	130.0	282.0	95.77050607615317	4.210033
GCGS0123	ERR223629	USA	Grad2014_2016	2010.0	A	G	-	full_length	11	0	0	0.0	0.0	0.5	-1.0	2126626.0	74.44585000000002	147.0	148.0	95.200459322057	4.925527
GCGS0124	ERR223630	USA	Grad2014_2016	2010.0	A	G	-	full_length	11	0	0	0.0	0.0	1.0	0.0	2125414.0	98.05335	134.0	205.0	97.29660922826227	5.086412999999999
GCGS0125	ERR223631	USA	Grad2014_2016	2010.0	A	G	-	full_length	11	0	0	0.0	0.0	0.5	-1.0	2124335.0	124.632	144.0	250.0	95.6317102868448	4.893135
GCGS0126	ERR223632	USA	Grad2014_2016	2010.0	T	G	A	full_length	1	0	0	0.0	0.0	0.25	-2.0	2077955.0	91.82815	150.0	180.0	96.05463456725292	7.860753999999999
GCGS0127	ERR223633	USA	Grad2014_2016	2010.0	A	G	-	full_length	11	0	0	0.0	0.0	0.25	-2.0	2127646.0	71.8372	135.0	145.0	94.66508123419227	5.046046
GCGS0128	ERR223634	USA	Grad2014_2016	2010.0	A	G		truncated	12	0	4	0.0	0.0	8.0	3.0	2074535.0	83.3083	145.0	170.0	95.26980630494043	8.0612
GCGS0129	ERR223635	USA	Grad2014_2016	2010.0	A	G	-	full_length	11	0	0	0.0	0.0	0.5	-1.0	2128190.0	71.67205000000001	131.0	150.0	95.6142244172718	4.954604
GCGS0130	ERR223636	USA	Grad2014_2016	2009.0	A	G	-	full_length	11	0	0	0.0	0.0	0.5	-1.0	2135895.0	84.6375	130.0	171.0	93.81504906461123	4.282479
GCGS0131	ERR223637	USA	Grad2014_2016	2010.0	A	G	-	full_length	11	0	0	0.0	0.0	0.5	-1.0	2129978.0	77.0533	148.0	157.0	94.4595350419084	4.942283
GCGS0132	ERR223638	USA	Grad2014_2016	2009.0	A	G	-	full_length	11	0	0	0.0	0.0	0.5	-1.0	2127851.0	71.5643	123.0	151.0	95.46014316640337	4.623022
GCGS0134	ERR223640	USA	Grad2014_2016	2009.0	A	G	-	full_length	11	0	0	0.0	0.0	0.5	-1.0	2133420.0	80.9144	143.0	165.0	96.45555662470127	5.862748000000001
GCGS0135	ERR223641	USA	Grad2014_2016	2010.0	A	G	-	full_length	11	0	0	0.0	0.0	0.5	-1.0	2125517.0	65.69800000000001	137.0	132.0	92.73957177889088	5.108052
GCGS0136	ERR223642	USA	Grad2014_2016	2010.0	A	G		truncated	12	0	4	0.0	0.0	8.0	3.0	2077646.0	72.5282	147.0	146.0	95.77769764542488	8.057481
GCGS0137	ERR223643	USA	Grad2014_2016	2010.0	A	G	-	full_length	11	0	0	0.0	0.0	0.5	-1.0	2124038.0	55.9033	140.0	117.0	96.11676008566168	5.23435
GCGS0138	ERR223644	USA	Grad2014_2016	2010.0	A	G		truncated	12	0	4	0.0	0.0	16.0	4.0	2075366.0	101.5435	137.0	201.0	94.44175751294985	8.242336
GCGS0139	ERR223645	USA	Grad2014_2016	2010.0	A	G	-	full_length	11	0	0	0.0	0.0	1.0	0.0	2124519.0	75.44954999999999	141.0	150.0	93.34715287635092	4.931844
GCGS0141	ERR223647	USA	Grad2014_2016	2010.0	A	G	-	full_length	11	0	0	0.0	0.0	0.5	-1.0	2125453.0	80.0346	137.0	164.0	96.5233283098648	4.861729
GCGS0142	ERR223648	USA	Grad2014_2016	2009.0	A	G	-	full_length	11	0	4	0.0	0.0	2.0	1.0	2114914.0	69.73465	120.0	145.0	96.04195925120169	6.832002
GCGS0143	ERR223649	USA	Grad2014_2016	2010.0	A	G	-	full_length	11	0	0	0.0	0.0	0.5	-1.0	2126070.0	70.81344999999997	136.0	144.0	96.96204713611381	4.907651
GCGS0144	ERR223650	USA	Grad2014_2016	2009.0	A	D	A	full_length	11	0	0	0.0	0.0	0.5	-1.0	2072325.0	78.83545000000002	132.0	164.0	95.89348188438973	8.275355000000001
GCGS0145	ERR223651	USA	Grad2014_2016	2010.0	A	G	-	full_length	11	0	0	0.0	0.0	1.0	0.0	2123403.0	125.88600000000001	145.0	262.0	95.65161681863657	4.8309489999999995
GCGS0146	ERR223652	USA	Grad2014_2016	2009.0	T	G	A	truncated	11	0	0	0.0	0.0	0.25	-2.0	2116736.0	102.921	139.0	212.0	89.08977739478134	8.888834
GCGS0147	ERR223653	USA	Grad2014_2016	2010.0	A	G	-	full_length	11	0	0	0.0	0.0	1.0	0.0	2126506.0	92.1889	142.0	190.0	95.5790078481061	4.894524
GCGS0149	ERR223655	USA	Grad2014_2016	2010.0	A	D	A	full_length	11	0	0	0.0	0.0	0.5	-1.0	2134085.0	72.65625	123.0	145.0	95.84588931954646	5.839316
GCGS0150	ERR223656	USA	Grad2014_2016	2009.0	A	G	-	full_length	11	0	0	0.0	0.0	0.5	-1.0	2179540.0	81.53285	149.0	168.0	80.26496221452254	6.174035
GCGS0151	ERR223657	USA	Grad2014_2016	2010.0	A	G	-	full_length	11	0	0	0.0	0.0	1.0	0.0	2126846.0	96.3491	137.0	197.0	96.5696913802083	5.078303
GCGS0152	ERR223658	USA	Grad2014_2016	2010.0	A	G	-	full_length	11	0	0	0.0	1.0	0.5	-1.0	2124715.0	85.9573	130.0	178.0	97.07234836395655	5.056709
GCGS0153	ERR223659	USA	Grad2014_2016	2010.0	A	D	A	full_length	11	0	0	0.0	0.0	0.5	-1.0	2132364.0	78.3564	130.0	159.0	95.22859388562648	5.875605999999999
GCGS0155	ERR223661	USA	Grad2014_2016	2010.0	A	G	-	full_length	11	0	0	0.0	0.0	1.0	0.0	2126986.0	80.90035	141.0	167.0	96.64448231145978	4.822437
GCGS0156	ERR223662	USA	Grad2014_2016	2010.0	T	G	A	full_length	1	0	4	0.0	0.0	16.0	4.0	2078901.0	84.00405	149.0	172.0	95.92205606063631	8.038261
GCGS0157	ERR223663	USA	Grad2014_2016	2010.0	A	G	-	full_length	11	0	0	0.0	0.0	1.0	0.0	2125650.0	80.7965	140.0	165.0	96.76782637844074	4.989147
GCGS0158	ERR223664	USA	Grad2014_2016	2009.0	A	G	-	full_length	11	0	0	0.0	0.0	0.25	-2.0	2129629.0	167.97	144.0	348.0	95.70745898047615	4.164738
GCGS0160	ERR223666	USA	Grad2014_2016	2009.0	A	G	-	full_length	11	0	0	0.0	0.0	1.0	0.0	2130232.0	80.2056	141.0	165.0	95.79995319650357	5.080364
GCGS0161	ERR223667	USA	Grad2014_2016	2010.0	A	D	A	full_length	11	0	0	0.0	0.0	0.5	-1.0	2129915.0	92.4918	128.0	187.0	96.13911931454493	5.873232
GCGS0162	ERR223668	USA	Grad2014_2016	2009.0	A	G	A	truncated	11	0	0	1.0	0.0	0.5	-1.0	2166521.0	172.55700000000002	126.0	347.0	89.01270856064804	6.295539
GCGS0163	ERR223669	USA	Grad2014_2016	2010.0	A	G	-	full_length	11	0	0	0.0	0.0	0.5	-1.0	2127592.0	71.3388	141.0	148.0	96.30088434870251	5.013788
GCGS0164	ERR223670	USA	Grad2014_2016	2009.0	A	G	-	full_length	11	0	0	0.0	0.0	0.25	-2.0	2132817.0	67.0688	135.0	134.0	95.93146187073934	5.929638
GCGS0165	ERR223671	USA	Grad2014_2016	2010.0	A	G	-	full_length	11	0	0	0.0	0.0	1.0	0.0	2126118.0	73.1958	153.0	150.0	95.45230799212412	4.692689
GCGS0166	ERR223672	USA	Grad2014_2016	2009.0	A	G	-	full_length	11	0	0	0.0	0.0	1.0	0.0	2133174.0	76.94040000000003	133.0	157.0	95.71597230498742	4.8804110000000005
GCGS0167	ERR223673	USA	Grad2014_2016	2010.0	A	D	A	full_length	11	0	0	0.0	0.0	0.5	-1.0	2130930.0	87.93005	128.0	173.0	94.28530107239187	5.895812
GCGS0168	ERR223674	USA	Grad2014_2016	2010.0	A	G	-	full_length	11	0	0	0.0	0.0	1.0	0.0	2126807.0	94.4398	134.0	193.0	95.69447124486344	6.121078
GCGS0169	ERR223675	USA	Grad2014_2016	2010.0	A	D	A	full_length	11	0	0	0.0	0.0	0.5	-1.0	2130695.0	118.0805	123.0	234.0	94.8289845898202	5.954772
GCGS0170	ERR223676	USA	Grad2014_2016	2010.0	A	G	-	full_length	11	0	0	0.0	0.0	0.5	-1.0	2121338.0	156.599	142.0	324.0	96.52308965832977	5.995094
GCGS0171	ERR223677	USA	Grad2014_2016	2010.0	A	D	A	full_length	11	0	0	0.0	0.0	0.5	-1.0	2131977.0	85.77250000000002	126.0	172.0	96.05508630078312	6.23855
GCGS0172	ERR223678	USA	Grad2014_2016	2010.0	A	D	A	full_length	11	0	0	0.0	0.0	2.0	1.0	2087272.0	81.1914	161.0	166.0	96.18495319383258	7.8427880000000005
GCGS0173	ERR223679	USA	Grad2014_2016	2010.0	A	D	A	full_length	11	0	0	0.0	0.0	1.0	0.0	2135618.0	96.8701	126.0	193.0	95.5991292844447	6.145764
GCGS0174	ERR223680	USA	Grad2014_2016	2010.0	T	G	A	full_length	1	0	4	0.0	0.0	16.0	4.0	2079727.0	77.7982	138.0	153.0	95.60618227714384	8.252999
GCGS0175	ERR223681	USA	Grad2014_2016	2010.0	A	D	A	full_length	11	0	0	0.0	0.0	0.5	-1.0	2131205.0	98.0721	128.0	200.0	92.35970691325971	5.940614
GCGS0176	ERR223682	USA	Grad2014_2016	2010.0	T	G	A	full_length	1	0	4	0.0	0.0	16.0	4.0	2077561.0	89.3025	164.0	185.0	93.30493041934885	6.516146
GCGS0177	ERR223683	USA	Grad2014_2016	2010.0	A	G	-	full_length	11	0	0	0.0	0.0	1.0	0.0	2127499.0	87.7916	138.0	181.0	95.29739691304695	4.888833999999999
GCGS0178	ERR223684	USA	Grad2014_2016	2010.0	A	G	-	full_length	11	0	0	0.0	0.0	1.0	0.0	2132232.0	84.1952	130.0	173.0	93.44847471148022	4.823691
GCGS0179	ERR223685	USA	Grad2014_2016	2010.0	A	G	-	full_length	11	0	0	0.0	0.0	0.25	-2.0	2121958.0	88.09465	144.0	181.0	94.45353504807431	5.060696
GCGS0180	ERR223686	USA	Grad2014_2016	2009.0	T	G	A	truncated	11	0	0	0.0	0.0	0.25	-2.0	2110798.0	87.412	130.0	181.0	91.88279652886179	8.980634
GCGS0181	ERR223687	USA	Grad2014_2016	2010.0	A	G	-	full_length	11	0	0	0.0	0.0	0.25	-2.0	2122547.0	134.0315	132.0	269.0	93.89072103247985	5.058590000000001
GCGS0182	ERR223688	USA	Grad2014_2016	2009.0	A	G	-	full_length	11	0	0	0.0	0.0	0.5	-1.0	2130811.0	233.8	152.0	489.0	95.949889759482	4.146235
GCGS0183	ERR223689	USA	Grad2014_2016	2010.0	A	G	-	full_length	11	0	0	0.0	0.0	0.25	-2.0	2128144.0	152.136	148.0	310.0	94.51286129872813	5.0152220000000005
GCGS0184	ERR223690	USA	Grad2014_2016	2009.0	T	G	A	full_length	10	0	0	0.0	0.0	0.03	-5.058893689053568	2126822.0	188.222	173.0	383.0	84.85298557145398	7.205296000000001
GCGS0185	ERR223691	USA	Grad2014_2016	2010.0	A	G	-	full_length	11	0	0	0.0	0.0	0.25	-2.0	2121133.0	91.6781	145.0	187.0	94.1927153343849	5.147657
GCGS0186	ERR223692	USA	Grad2014_2016	2009.0	T	G	A	truncated	11	0	0	0.0	0.0	0.25	-2.0	2121304.0	121.375	142.0	248.0	87.84685756323776	8.846136999999999
GCGS0187	ERR223693	USA	Grad2014_2016	2010.0	A	G	-	full_length	11	0	0	0.0	0.0	0.25	-2.0	2122584.0	87.3064	133.0	178.0	92.4507772032632	5.178795
GCGS0188	ERR223694	USA	Grad2014_2016	2009.0	T	G	A	truncated	11	0	0	0.0	0.0	0.25	-2.0	2115575.0	73.94014999999997	135.0	153.0	91.54420233668331	8.927767
GCGS0189	ERR223695	USA	Grad2014_2016	2010.0	A	G	-	full_length	11	0	0	0.0	0.0	1.0	0.0	2126795.0	81.98335	141.0	173.0	96.26416702716958	5.08471
GCGS0190	ERR223696	USA	Grad2014_2016	2010.0	A	G	-	full_length	11	0	0	0.0	0.0	1.0	0.0	2130275.0	81.5942	141.0	169.0	94.88733914260004	6.093615
GCGS0191	ERR223697	USA	Grad2014_2016	2010.0	A	D	A	full_length	11	0	0	0.0	0.0	0.5	-1.0	2129783.0	102.791	129.0	207.0	95.77772543365765	5.957326
GCGS0192	ERR223698	USA	Grad2014_2016	2010.0	A	G	-	full_length	1	0	0	0.0	0.0	2.0	1.0	2076923.0	98.0777	141.0	200.0	95.42416188174394	7.8409960000000005
GCGS0013	ERR355924	USA	Grad2014_2016	2009.0	A	G	-	full_length	11	0	0	0.0	0.0	0.25	-2.0	2124300.0	84.0127	126.0	167.0	93.87984419006908	6.387025
GCGS0015	ERR355925	USA	Grad2014_2016	2009.0	A	G	A	full_length	10	0	0	0.0	0.0	0.25	-2.0	2124328.0	72.9265	134.0	140.0	91.9976578146457	6.2990330000000005
GCGS0016	ERR355926	USA	Grad2014_2016	2009.0	A	D	A	full_length	11	0	0	0.0	0.0	0.25	-2.0	2136934.0	98.8931	137.0	195.0	94.71306539848645	5.4429050000000005
GCGS0112	ERR355927	USA	Grad2014_2016	2009.0	A	D	-	full_length	11	0	0	0.0	0.0	0.25	-2.0	2112619.0	59.68495	127.0	121.0	93.03613892607174	9.216967
GCGS0962	ERR854867	USA	Grad2014_2016	2012.0	A	G	-	full_length	11	0	0	0.0	0.0	0.5	-1.0	2124602.0	94.9902	131.0	190.0	96.13089736560696	4.955724
GCGS0981	ERR854868	USA	Grad2014_2016	2012.0	A	G	-	full_length	11	0	0	0.0	0.0	0.5	-1.0	2131574.0	81.5563	128.0	155.0	89.46842209539196	5.188383
GCGS0883	ERR854869	USA	Grad2014_2016	2012.0	A	G	-	full_length	11	0	0	0.0	0.0	0.5	-1.0	2123301.0	99.2097	137.0	200.0	96.2325671805512	5.013294999999999
GCGS0903	ERR854870	USA	Grad2014_2016	2012.0	A	G	-	full_length	11	0	0	0.0	0.0	0.5	-1.0	2124820.0	96.39665	137.0	200.0	96.08119147679308	5.000168
GCGS0399	ERR854871	USA	Grad2014_2016	2012.0	A	G	-	full_length	11	0	0	0.0	0.0	0.25	-2.0	2165030.0	118.18299999999999	147.0	227.0	91.8802258688608	5.960865
GCGS0567	ERR854872	USA	Grad2014_2016	2005.0	A	D	A	full_length	11	0	2	0.0	0.0	2.0	1.0	2077978.0	109.6045	135.0	206.0	94.6418056798912	7.8526
GCGS0392	ERR854874	USA	Grad2014_2016	2005.0	A	D	A	full_length	11	0	4	0.0	0.0	8.0	3.0	2081218.0	115.0515	129.0	220.0	92.96270433994984	8.052464
GCGS0284	ERR854875	USA	Grad2014_2016	2005.0	A	G	A	truncated	9	0	4	0.0	0.0	4.0	2.0	2160717.0	88.4639	123.0	166.0	75.68606865027368	6.90615
GCGS0417	ERR854876	USA	Grad2014_2016	2005.0	A	D	A	full_length	11	0	4	0.0	0.0	4.0	2.0	2078553.0	93.9228	142.0	183.0	85.84522858743014	8.277999000000001
GCGS0289	ERR854877	USA	Grad2014_2016	2005.0	A	D	A	full_length	11	0	4	0.0	0.0	8.0	3.0	2072800.0	104.885	127.0	198.0	96.22415099262642	8.259136999999999
GCGS0285	ERR854878	USA	Grad2014_2016	2006.0	A	D	A	full_length	11	0	4	0.0	0.0	16.0	4.0	2078065.0	102.76700000000001	145.0	210.0	90.68562230013313	8.181674000000001
GCGS1026	ERR854879	USA	Grad2014_2016	2008.0	A	G	-	full_length	11	0	0	0.0	0.0	16.0	4.0	2134512.0	115.213	126.0	223.0	91.3160929484247	4.135706
GCGS1039	ERR854880	USA	Grad2014_2016	2008.0	A	G	-	full_length	11	0	0	0.0	0.0	4.0	2.0	2159955.0	107.5	119.0	210.0	88.08842352719256	6.033311
GCGS0763	ERR854881	USA	Grad2014_2016	2010.0	A	D	A	full_length	11	0	4	0.0	0.0	8.0	3.0	2075276.0	106.01100000000001	143.0	209.0	84.56609385542718	7.791266
GCGS0907	ERR854882	USA	Grad2014_2016	2005.0	A	G	-	full_length	11	0	0	0.0	0.0	0.5	-1.0	2143025.0	119.102	139.0	241.0	94.31115325742122	5.633897
GCGS0920	ERR854883	USA	Grad2014_2016	2005.0	A	G	-	full_length	11	0	0	0.0	0.0	0.5	-1.0	2125115.0	106.102	134.0	214.0	94.5143770793782	4.822751
GCGS0944	ERR854884	USA	Grad2014_2016	2005.0	A	G	-	full_length	11	0	0	0.0	0.0	0.5	-1.0	2128735.0	109.8005	138.0	224.0	95.22208284560959	4.698021
GCGS0861	ERR854885	USA	Grad2014_2016	2006.0	A	G	-	full_length	11	0	0	0.0	0.0	1.0	0.0	2128510.0	113.9	141.0	220.0	95.78869685102077	4.053494000000001
GCGS1015	ERR854886	USA	Grad2014_2016	2006.0	A	G	-	full_length	11	0	0	0.0	0.0	0.063	-3.98850436116217	2083446.0	108.9705	143.0	219.0	95.3279853660721	8.047625
GCGS0930	ERR854887	USA	Grad2014_2016	2006.0	A	G	-	full_length	11	0	0	0.0	0.0	1.0	0.0	2129879.0	112.9845	133.0	222.0	96.01183423341722	4.745198
GCGS1042	ERR854888	USA	Grad2014_2016	2007.0	A	G	-	full_length	11	0	0	0.0	0.0	1.0	0.0	2124917.0	105.88	145.0	211.0	91.24880121809444	4.80595
GCGS1029	ERR854889	USA	Grad2014_2016	2007.0	A	D	A	full_length	11	0	0	0.0	0.0	0.25	-2.0	2111010.0	104.464	127.0	208.0	88.05784621560232	8.995822
GCGS1036	ERR854890	USA	Grad2014_2016	2007.0	A	G	-	full_length	11	0	0	0.0	0.0	0.5	-1.0	2131149.0	108.68	133.0	217.0	95.53630987119068	5.6887360000000005
GCGS1035	ERR854891	USA	Grad2014_2016	2007.0	A	G	-	full_length	11	0	0	0.0	0.0	0.5	-1.0	2134535.0	101.242	128.0	207.0	96.42559296675472	5.540619
GCGS1024	ERR854892	USA	Grad2014_2016	2007.0	A	G	-	full_length	11	0	0	0.0	0.0	0.5	-1.0	2132910.0	106.306	131.0	207.0	96.58753912700487	5.665573
GCGS1061	ERR854893	USA	Grad2014_2016	2007.0	A	G	-	full_length	11	0	0	0.0	0.0	0.063	-3.98850436116217	2125593.0	105.897	131.0	209.0	96.05138379274773	5.854325
GCGS1057	ERR854894	USA	Grad2014_2016	2008.0	A	G	-	full_length	11	0	0	0.0	0.0	0.5	-1.0	2127284.0	96.2617	132.0	199.0	94.25505192828793	4.694257
GCGS1078	ERR854895	USA	Grad2014_2016	2008.0	A	G	-	full_length	11	0	0	0.0	0.0	0.5	-1.0	2124557.0	103.4595	137.0	209.0	96.48976557642058	4.974003
GCGS0558	ERR854896	USA	Grad2014_2016	2011.0	A	G	-	full_length	11	0	0	0.0	0.0	1.0	0.0	2131305.0	101.23700000000001	145.0	204.0	94.63409878777004	4.374055
GCGS0877	ERR854897	USA	Grad2014_2016	2012.0	A	G	-	full_length	11	0	0	0.0	0.0	1.0	0.0	2124452.0	93.3631	145.0	185.0	86.33204735392748	5.1764209999999995
GCGS0906	ERR854898	USA	Grad2014_2016	2012.0	A	G	-	full_length	11	0	0	0.0	0.0	0.5	-1.0	2126453.0	108.241	143.0	217.0	95.85305542844928	4.872481
GCGS0927	ERR854899	USA	Grad2014_2016	2012.0	A	G	-	full_length	11	0	0	0.0	0.0	1.0	0.0	2124204.0	104.016	147.0	208.0	93.79706415878763	4.736685
GCGS0881	ERR854900	USA	Grad2014_2016	2012.0	A	G	-	full_length	11	0	0	0.0	0.0	1.0	0.0	2125701.0	100.569	145.0	189.0	92.79167950581969	4.83758
GCGS0887	ERR854901	USA	Grad2014_2016	2012.0	A	G	-	full_length	11	0	0	0.0	0.0	1.0	0.0	2067448.0	117.553	149.0	240.0	96.78861314526124	7.2979020000000006
GCGS1006	ERR854902	USA	Grad2014_2016	2012.0	A	G	-	full_length	11	0	0	0.0	0.0	1.0	0.0	2129962.0	104.93299999999999	137.0	215.0	96.49832022632825	4.6713629999999995
GCGS0922	ERR854903	USA	Grad2014_2016	2012.0	A	G	-	full_length	11	0	0	0.0	0.0	0.5	-1.0	2119424.0	115.87200000000001	142.0	225.0	92.20292628778328	5.149898
GCGS0943	ERR854904	USA	Grad2014_2016	2012.0	A	G	-	full_length	11	0	0	0.0	0.0	1.0	0.0	2126774.0	113.9235	140.0	222.0	95.20670201034432	5.151152
GCGS1095	ERR854905	USA	Grad2014_2016	2012.0	A	D	A	full_length	11	0	0	0.0	0.0	0.5	-1.0	2075582.0	113.40700000000001	122.0	219.0	91.85580188714765	7.666491000000001
GCGS0879	ERR854906	USA	Grad2014_2016	2012.0	A	G	-	full_length	11	0	0	0.0	0.0	0.5	-1.0	2126133.0	114.161	148.0	220.0	97.09993771820541	4.828799
GCGS0880	ERR854907	USA	Grad2014_2016	2012.0	A	G	-	full_length	11	0	0	0.0	0.0	0.5	-1.0	2128442.0	103.93700000000001	134.0	212.0	96.56902855981431	5.075794
GCGS0961	ERR854908	USA	Grad2014_2016	2012.0	A	G	-	full_length	11	0	0	0.0	0.0	0.5	-1.0	2125961.0	95.6957	138.0	191.0	94.71247207291587	5.1985980000000005
GCGS0244	ERR854909	USA	Grad2014_2016	2006.0	A	D	A	full_length	9	0	0	0.0	0.0	1.0	0.0	2140302.0	112.383	128.0	213.0	95.66157046668141	6.69643
GCGS0985	ERR854910	USA	Grad2014_2016	2012.0	A	G	-	full_length	11	0	0	0.0	0.0	1.0	0.0	2124176.0	106.742	142.0	202.0	94.7995395267981	4.918359
GCGS0984	ERR854911	USA	Grad2014_2016	2012.0	T	G	A	full_length	8	0	0	0.0	0.0	0.25	-2.0	2122759.0	103.288	145.0	211.0	95.47496915590406	5.031171
GCGS0960	ERR854912	USA	Grad2014_2016	2012.0	A	G	-	full_length	11	0	0	0.0	0.0	0.5	-1.0	2130284.0	91.9748	133.0	173.0	83.1626168723598	4.913386
GCGS0894	ERR854913	USA	Grad2014_2016	2012.0	A	G	-	full_length	11	0	0	0.0	0.0	0.5	-1.0	2124042.0	104.08	146.0	208.0	88.57747609252073	5.09385
GCGS0875	ERR854914	USA	Grad2014_2016	2012.0	A	G	-	full_length	11	0	0	0.0	0.0	1.0	0.0	2124286.0	90.91375	146.0	176.0	80.29501830739943	5.098375
GCGS0932	ERR854915	USA	Grad2014_2016	2012.0	A	G	-	full_length	11	0	0	0.0	0.0	0.5	-1.0	2130391.0	104.133	140.0	198.0	89.07607849677021	4.620513
GCGS0905	ERR854916	USA	Grad2014_2016	2012.0	A	G	-	full_length	11	0	0	0.0	0.0	0.5	-1.0	2126700.0	106.32799999999999	140.0	206.0	88.92490245105084	4.899945
GCGS0929	ERR854917	USA	Grad2014_2016	2012.0	A	G	-	full_length	11	0	0	0.0	0.0	1.0	0.0	2126543.0	109.585	151.0	206.0	85.09736976932577	4.841702
GCGS0863	ERR854918	USA	Grad2014_2016	2012.0	A	G	-	full_length	11	0	1	0.0	0.0	1.0	0.0	2122990.0	110.73899999999999	147.0	209.0	89.85063315656399	5.143536
GCGS0912	ERR854919	USA	Grad2014_2016	2012.0	A	G	-	full_length	11	0	0	0.0	0.0	0.5	-1.0	2126577.0	109.1945	146.0	221.0	93.36381319759946	5.177093
GCGS0997	ERR854920	USA	Grad2014_2016	2012.0	T	G	A	full_length	8	0	0	0.0	0.0	0.5	-1.0	2124394.0	108.0055	135.0	215.0	93.33009404810144	5.027945
GCGS0864	ERR854921	USA	Grad2014_2016	2012.0	A	G	-	full_length	11	0	0	0.0	0.0	1.0	0.0	2119490.0	110.912	142.0	225.0	96.41202691322832	4.932606
GCGS0876	ERR854922	USA	Grad2014_2016	2012.0	A	G	-	full_length	11	0	0	0.0	0.0	1.0	0.0	2127482.0	111.323	143.0	216.0	90.46958026191069	4.976871
GCGS0915	ERR854923	USA	Grad2014_2016	2012.0	T	G	A	full_length	8	0	0	0.0	0.0	0.5	-1.0	2121695.0	116.419	138.0	237.0	94.96431066722843	4.946629
GCGS0872	ERR854924	USA	Grad2014_2016	2012.0	A	G	-	full_length	11	0	0	0.0	0.0	0.5	-1.0	2124842.0	126.54299999999999	135.0	260.0	96.41156880231962	4.808683
GCGS0446	ERR854925	USA	Grad2014_2016	2005.0	A	G	-	full_length	11	0	0	0.0	0.0	1.0	0.0	2133588.0	127.57799999999999	135.0	250.0	96.82440260097592	3.85941
GCGS0979	ERR854926	USA	Grad2014_2016	2012.0	A	G	-	full_length	11	0	0	0.0	0.0	0.5	-1.0	2123659.0	115.368	130.0	220.0	90.14640057793609	5.455226000000001
GCGS0938	ERR854927	USA	Grad2014_2016	2012.0	A	G	-	full_length	11	0	1	0.0	0.0	2.0	1.0	2123459.0	127.728	147.0	262.0	92.41289394528887	5.107694
GCGS0933	ERR854928	USA	Grad2014_2016	2012.0	A	G	-	full_length	11	0	1	0.0	0.0	1.0	0.0	2142385.0	111.4865	188.0	229.0	94.71135936312945	5.054424
GCGS0959	ERR854929	USA	Grad2014_2016	2012.0	A	G	-	full_length	11	0	0	0.0	0.0	0.5	-1.0	2130487.0	95.499	147.0	188.0	85.61106065886018	4.700888
GCGS0982	ERR854930	USA	Grad2014_2016	2012.0	A	G	-	full_length	11	0	0	0.0	0.0	1.0	0.0	2121862.0	101.071	132.0	198.0	87.8576374982336	5.223508
GCGS0986	ERR854931	USA	Grad2014_2016	2012.0	T	G	A	full_length	8	0	0	0.0	0.0	0.25	-2.0	2122604.0	108.365	138.0	221.0	96.02227834056463	4.997032
GCGS0914	ERR854932	USA	Grad2014_2016	2012.0	A	G	-	full_length	11	0	0	0.0	0.0	1.0	0.0	2126520.0	118.351	132.0	243.0	96.64142437928541	4.941522
GCGS0983	ERR854933	USA	Grad2014_2016	2012.0	A	G	-	full_length	11	0	0	0.0	0.0	1.0	0.0	2126804.0	122.6335	128.0	240.0	91.98029201272894	4.90111
GCGS0990	ERR854934	USA	Grad2014_2016	2013.0	A	G	-	full_length	11	0	0	0.0	0.0	0.5	-1.0	2131451.0	111.6285	142.0	226.0	92.0903133586003	4.875931
GCGS0998	ERR854935	USA	Grad2014_2016	2012.0	T	G	A	full_length	8	0	0	0.0	0.0	0.5	-1.0	2123118.0	120.463	142.0	244.0	95.54926120921108	4.954111
GCGS1007	ERR854936	USA	Grad2014_2016	2012.0	A	G	-	full_length	11	0	0	0.0	0.0	1.0	0.0	2126681.0	113.87299999999999	157.0	217.0	87.87508644741119	4.997435
GCGS0878	ERR854937	USA	Grad2014_2016	2012.0	A	G	-	full_length	11	0	0	0.0	0.0	0.5	-1.0	2128731.0	104.7495	141.0	210.0	95.49142847792533	5.0054099999999995
GCGS0862	ERR854938	USA	Grad2014_2016	2012.0	A	G	-	full_length	11	0	1	0.0	0.0	1.0	0.0	2122454.0	106.447	138.0	201.0	93.85918338911745	5.089683
GCGS0996	ERR854939	USA	Grad2014_2016	2012.0	T	G	A	full_length	8	0	0	0.0	0.0	0.5	-1.0	2124196.0	106.0775	138.0	215.0	95.99413133663867	5.1220300000000005
GCGS0917	ERR854940	USA	Grad2014_2016	2013.0	A	G	-	full_length	11	0	1	0.0	0.0	1.0	0.0	2127306.0	115.341	137.0	243.0	95.22533200324101	5.062712
GCGS0989	ERR854941	USA	Grad2014_2016	2013.0	A	G	-	full_length	11	0	0	0.0	0.0	0.5	-1.0	2120665.0	124.306	127.0	243.0	96.19963838689722	5.375522
GCGS1011	ERR854942	USA	Grad2014_2016	2013.0	A	G	-	full_length	11	0	0	0.0	0.0	0.5	-1.0	2118966.0	107.0155	142.0	209.0	93.96752120058909	5.111502
GCGS0940	ERR854943	USA	Grad2014_2016	2013.0	A	G	-	full_length	11	0	0	0.0	0.0	0.5	-1.0	2126040.0	113.0165	147.0	226.0	96.24363207177916	4.920778
GCGS0935	ERR854944	USA	Grad2014_2016	2013.0	A	G	-	full_length	11	0	0	0.0	0.0	0.5	-1.0	2127979.0	100.805	144.0	207.0	96.17599949478095	4.963654
GCGS0916	ERR854945	USA	Grad2014_2016	2013.0	A	G	-	full_length	11	0	0	0.0	0.0	1.0	0.0	2118135.0	111.1775	130.0	225.0	96.72081670368752	5.495548
GCGS0934	ERR854946	USA	Grad2014_2016	2013.0	A	G	-	full_length	11	0	0	0.0	0.0	0.063	-3.98850436116217	2125408.0	96.4861	149.0	192.0	96.4670627482468	5.020283999999999
GCGS0868	ERR854947	USA	Grad2014_2016	2013.0	A	G	-	full_length	11	0	0	0.0	0.0	0.5	-1.0	2125298.0	107.9965	147.0	214.0	96.06721932588394	4.959935
GCGS0882	ERR854948	USA	Grad2014_2016	2013.0	A	G	-	full_length	11	0	0	0.0	0.0	1.0	0.0	2125468.0	112.345	143.0	220.0	95.78330294329102	5.118401
GCGS0313	ERR854949	USA	Grad2014_2016	2012.0	T	G	A	full_length	11	0	0	0.0	0.0	0.06	-4.058893689053568	2126183.0	114.94200000000001	122.0	231.0	93.7483842090612	6.476719999999999
GCGS0545	ERR854950	USA	Grad2014_2016	2012.0	T	G	A	full_length	1	0	0	0.0	0.0	0.5	-1.0	2067717.0	105.5105	140.0	215.0	92.60162582430424	8.254881
GCGS0551	ERR854951	USA	Grad2014_2016	2012.0	A	G	-	full_length	11	0	0	0.0	0.0	0.25	-2.0	2121588.0	106.881	138.0	214.0	94.71990128286484	4.9666559999999995
GCGS0552	ERR854952	USA	Grad2014_2016	2012.0	T	G	A	full_length	1	0	0	0.0	0.0	0.5	-1.0	2073980.0	105.135	132.0	212.0	92.63096278404926	7.909051
GCGS0335	ERR854953	USA	Grad2014_2016	2012.0	A	D	A	full_length	11	0	0	0.0	0.0	0.5	-1.0	2070513.0	107.40700000000001	127.0	202.0	93.50515499813714	7.864607
GCGS0560	ERR854954	USA	Grad2014_2016	2012.0	T	G	A	full_length	1	0	4	0.0	0.0	16.0	4.0	2079328.0	98.6684	135.0	201.0	95.19433736409486	8.003629
GCGS0732	ERR854955	USA	Grad2014_2016	2012.0	T	G	A	full_length	1	0	0	0.0	0.0	1.0	0.0	2074312.0	109.611	159.0	216.0	92.95976029248243	7.994086
GCGS0347	ERR854956	USA	Grad2014_2016	2012.0	A	G	A	full_length	9	0	0	1.0	0.0	0.5	-1.0	2104695.0	104.322	153.0	200.0	88.77238952665512	8.774453999999999
GCGS0571	ERR854957	USA	Grad2014_2016	2012.0	A	G	A	full_length	9	0	0	1.0	0.0	0.5	-1.0	2115058.0	112.1415	139.0	218.0	89.4293591436241	8.023387
GCGS0348	ERR854958	USA	Grad2014_2016	2012.0	A	G	A	full_length	10	0	0	0.0	0.0	0.06	-4.058893689053568	2136088.0	112.89	129.0	221.0	97.13720018904068	6.671744
GCGS0349	ERR854959	USA	Grad2014_2016	2012.0	A	G	A	full_length	9	0	0	1.0	0.0	0.5	-1.0	2113068.0	98.5641	137.0	197.0	89.7202690592964	8.332792
GCGS0572	ERR854960	USA	Grad2014_2016	2012.0	A	G	A	full_length	9	0	0	1.0	0.0	1.0	0.0	2118374.0	102.06200000000001	157.0	203.0	88.46390704206522	8.119891
GCGS0350	ERR854961	USA	Grad2014_2016	2012.0	A	D	-	full_length	8	0	0	0.0	0.0	0.25	-2.0	2099729.0	122.266	144.0	235.0	96.05330222928332	9.588333
GCGS0740	ERR854962	USA	Grad2014_2016	2012.0	A	G	-	full_length	11	0	0	0.0	0.0	0.5	-1.0	2130452.0	91.32799999999999	146.0	187.0	94.87828384792488	5.040983
GCGS0376	ERR854963	USA	Grad2014_2016	2012.0	A	D	A	full_length	9	0	0	0.0	0.0	0.5	-1.0	2171906.0	89.4004	134.0	168.0	87.96338885596849	6.420761
GCGS0377	ERR854964	USA	Grad2014_2016	2012.0	A	G	A	full_length	9	0	0	0.0	0.0	0.25	-2.0	2163903.0	96.1749	137.0	191.0	89.19013213015347	6.823803
GCGS0378	ERR854965	USA	Grad2014_2016	2012.0	T	G	A	full_length	1	0	0	0.0	0.0	1.0	0.0	2075772.0	99.1879	134.0	196.0	92.04299023190454	8.308061
GCGS0379	ERR854966	USA	Grad2014_2016	2012.0	T	G	A	full_length	1	0	0	0.0	0.0	0.5	-1.0	2069915.0	110.4	141.0	219.0	90.86877151852569	8.343724
GCGS0395	ERR854967	USA	Grad2014_2016	2012.0	A	G	A	truncated	9	0	0	0.0	0.0	0.25	-2.0	2159547.0	106.126	128.0	212.0	91.6782180751536	6.480258999999999
GCGS0396	ERR854968	USA	Grad2014_2016	2012.0	T	G	A	truncated	11	0	0	0.0	0.0	0.125	-3.0	2118775.0	94.9055	136.0	185.0	77.6015351355421	8.828396000000001
GCGS0397	ERR854969	USA	Grad2014_2016	2012.0	A	G	-	full_length	11	0	0	0.0	0.0	0.25	-2.0	2167107.0	111.37700000000001	148.0	215.0	91.19750646208263	6.0599680000000005
GCGS0398	ERR854970	USA	Grad2014_2016	2012.0	T	G	A	truncated	11	0	0	0.0	0.0	0.03	-5.058893689053568	2110701.0	102.7535	146.0	198.0	83.34812621509032	9.039908
GCGS0758	ERR854971	USA	Grad2014_2016	2012.0	A	G	-	full_length	11	0	0	0.0	0.0	0.25	-2.0	2125174.0	103.6855	149.0	205.0	96.75497461523096	5.970766
GCGS0542	ERR854972	USA	Grad2014_2016	2005.0	A	G	-	full_length	11	0	0	0.0	0.0	1.0	0.0	2124076.0	98.4093	138.0	193.0	94.77942502097076	6.333442
GCGS0381	ERR854973	USA	Grad2014_2016	2005.0	A	G	-	full_length	11	0	0	0.0	0.0	0.5	-1.0	2133316.0	105.16	127.0	208.0	90.67559982236686	4.277103
GCGS0633	ERR854974	USA	Grad2014_2016	2005.0	A	G	-	full_length	11	0	0	0.0	0.0	0.5	-1.0	2132493.0	110.992	131.0	222.0	96.54545133602352	4.308419000000001
GCGS0756	ERR854975	USA	Grad2014_2016	2006.0	A	G	-	full_length	11	0	0	0.0	0.0	0.5	-1.0	2136387.0	109.84100000000001	150.0	220.0	92.8998372623918	5.818662000000001
GCGS0393	ERR854976	USA	Grad2014_2016	2006.0	A	G	A	full_length	9	0	0	1.0	0.0	0.5	-1.0	2118075.0	113.6145	136.0	223.0	90.1318557474893	7.9087380000000005
GCGS0292	ERR854977	USA	Grad2014_2016	2006.0	T	G	A	full_length	10	0	0	0.0	0.0	0.125	-3.0	2164132.0	109.945	137.0	222.0	91.06959348424564	6.916633999999999
GCGS1058	ERR854978	USA	Grad2014_2016	2007.0	A	G	A	full_length	11	0	0	0.0	0.0	0.25	-2.0	2135263.0	101.596	128.0	207.0	95.37683991249204	4.156584
GCGS1065	ERR854979	USA	Grad2014_2016	2007.0	A	G	-	full_length	11	0	0	0.0	0.0	0.5	-1.0	2137427.0	107.875	148.0	216.0	96.40688858085859	5.7618529999999994
GCGS1076	ERR854980	USA	Grad2014_2016	2007.0	A	G	A	full_length	11	0	0	0.0	0.0	1.0	0.0	2112935.0	109.43	134.0	212.0	95.40001195484601	6.84616
GCGS1091	ERR854981	USA	Grad2014_2016	2007.0	A	G	-	full_length	11	0	0	0.0	0.0	0.5	-1.0	2126785.0	106.413	141.0	211.0	96.07180095197091	4.8999
GCGS1092	ERR854982	USA	Grad2014_2016	2007.0	A	G	A	full_length	11	0	0	0.0	0.0	0.125	-3.0	2129397.0	111.17200000000001	136.0	221.0	94.93836887416953	4.68243
GCGS1073	ERR854983	USA	Grad2014_2016	2008.0	A	G	-	full_length	11	0	0	0.0	0.0	0.5	-1.0	2134005.0	109.2655	147.0	225.0	97.84090690647658	4.536912
GCGS0543	ERR854984	USA	Grad2014_2016	2011.0	A	G	A	full_length	11	0	0	1.0	0.0	0.25	-2.0	2164692.0	96.4984	138.0	193.0	85.40752436967556	6.794996
GCGS0548	ERR854986	USA	Grad2014_2016	2011.0	A	G	A	full_length	11	0	0	0.0	0.0	0.25	-2.0	2134739.0	102.831	147.0	192.0	87.24255662836374	4.628891
GCGS0549	ERR854987	USA	Grad2014_2016	2011.0	A	G	A	full_length	11	0	0	0.0	0.0	0.25	-2.0	2130352.0	109.484	148.0	206.0	86.0146428844518	4.515137999999999
GCGS0319	ERR854988	USA	Grad2014_2016	2011.0	A	G	-	full_length	11	0	0	0.0	0.0	0.125	-3.0	2129058.0	98.7928	131.0	197.0	88.50722769147625	4.502145
GCGS0320	ERR854989	USA	Grad2014_2016	2011.0	A	G	A	full_length	11	0	0	0.0	0.0	0.25	-2.0	2133024.0	104.44200000000001	146.0	196.0	88.32592055050522	4.59287
GCGS0321	ERR854990	USA	Grad2014_2016	2011.0	T	G	A	truncated	11	0	0	0.0	0.0	0.25	-2.0	2175948.0	91.9522	143.0	186.0	85.59285026117212	6.3607260000000005
GCGS0331	ERR854991	USA	Grad2014_2016	2011.0	T	G	A	truncated	11	0	0	0.0	0.0	0.25	-2.0	2115898.0	92.2808	143.0	182.0	76.22832810656847	9.079916
GCGS0333	ERR854992	USA	Grad2014_2016	2011.0	A	G	-	full_length	11	0	0	0.0	0.0	0.06	-4.058893689053568	2131144.0	107.2035	132.0	213.0	91.89887108144548	4.422934
GCGS0334	ERR854993	USA	Grad2014_2016	2011.0	T	G	A	truncated	11	0	0	0.0	0.0	0.25	-2.0	2111353.0	118.792	146.0	242.0	89.72888417481144	9.03032
GCGS0731	ERR854994	USA	Grad2014_2016	2011.0	A	G	-	full_length	11	0	0	0.0	0.0	0.25	-2.0	2130676.0	94.4419	139.0	193.0	93.9871387924938	4.43521
GCGS0346	ERR854995	USA	Grad2014_2016	2011.0	T	G	A	truncated	11	0	0	0.0	0.0	0.03	-5.058893689053568	2114787.0	90.03135	133.0	176.0	82.92944038095081	9.058814
GCGS0739	ERR854996	USA	Grad2014_2016	2011.0	T	G	A	truncated	11	0	0	0.0	0.0	0.06	-4.058893689053568	2113914.0	93.36200000000001	146.0	189.0	86.2952259897722	9.056664
GCGS0353	ERR854997	USA	Grad2014_2016	2011.0	A	G	A	truncated	10	0	0	0.0	0.0	0.03	-5.058893689053568	2184044.0	90.3983	144.0	193.0	92.07137354094385	7.022547
GCGS0369	ERR854998	USA	Grad2014_2016	2011.0	T	G	A	full_length	11	0	0	0.0	0.0	0.06	-4.058893689053568	2122953.0	97.0502	141.0	181.0	80.52887285205497	8.861325
GCGS0383	ERR855000	USA	Grad2014_2016	2011.0	T	G	A	truncated	11	0	0	0.0	0.0	0.125	-3.0	2114829.0	98.00425	132.0	197.0	84.08597029084723	8.974227
GCGS0384	ERR855001	USA	Grad2014_2016	2011.0	A	G	-	full_length	11	0	0	0.0	0.0	0.25	-2.0	2126663.0	110.648	143.0	218.0	93.05743707793069	4.853351
GCGS0593	ERR855002	USA	Grad2014_2016	2011.0	T	G	A	full_length	1	0	0	0.0	0.0	0.25	-2.0	2078235.0	102.48100000000001	145.0	203.0	92.72955958156143	8.014113
GCGS0754	ERR855003	USA	Grad2014_2016	2011.0	A	G	-	full_length	11	0	0	0.0	0.0	0.5	-1.0	2125699.0	90.70935	136.0	185.0	91.07052984440149	4.588658000000001
GCGS0755	ERR855004	USA	Grad2014_2016	2011.0	A	G	-	full_length	11	0	0	0.0	0.0	0.125	-3.0	2121410.0	90.4716	149.0	187.0	93.88399102336874	6.030712
GCGS0594	ERR855005	USA	Grad2014_2016	2011.0	A	G	-	full_length	11	0	0	0.0	0.0	0.125	-3.0	2163921.0	96.8759	153.0	194.0	89.45662905711347	6.083131
GCGS0757	ERR855006	USA	Grad2014_2016	2011.0	A	G	-	full_length	11	0	0	0.0	0.0	1.0	0.0	2128515.0	102.262	125.0	207.0	88.61882524218761	5.312665
GCGS0428	ERR855007	USA	Grad2014_2016	2011.0	A	D	A	full_length	11	0	0	0.0	0.0	0.25	-2.0	2182308.0	96.6776	144.0	190.0	85.64151301038338	6.372196
GCGS0639	ERR855008	USA	Grad2014_2016	2011.0	A	G	-	full_length	11	0	0	0.0	0.0	0.06	-4.058893689053568	2121798.0	106.7095	137.0	203.0	90.26042877218941	4.80259
GCGS0640	ERR855009	USA	Grad2014_2016	2011.0	A	G	-	full_length	11	0	0	0.0	0.0	0.125	-3.0	2121578.0	110.1985	155.0	227.0	95.57581628153281	6.190029
GCGS0450	ERR855010	USA	Grad2014_2016	2011.0	T	G	A	full_length	9	0	0	0.0	0.0	0.25	-2.0	2129214.0	101.161	134.0	196.0	92.2320300304765	6.605302
GCGS0656	ERR855011	USA	Grad2014_2016	2011.0	A	G	-	full_length	11	0	0	0.0	0.0	0.5	-1.0	2123126.0	86.13149999999997	139.0	174.0	90.25977372527781	4.6857
GCGS0451	ERR855012	USA	Grad2014_2016	2011.0	A	G	-	full_length	11	0	0	0.0	0.0	0.5	-1.0	2131255.0	92.9798	134.0	180.0	90.6643147166983	4.361914
GCGS0312	ERR855013	USA	Grad2014_2016	2011.0	A	G	A	truncated	9	0	0	1.0	0.0	0.5	-1.0	2159668.0	89.67930000000001	124.0	174.0	80.94727279270413	7.081059
GCGS0730	ERR855014	USA	Grad2014_2016	2011.0	T	G	A	truncated	11	0	0	0.0	0.0	0.5	-1.0	2118277.0	89.7	142.0	176.0	81.0553575539668	8.97817
GCGS0559	ERR855015	USA	Grad2014_2016	2011.0	A	G	-	full_length	11	0	0	0.0	0.0	1.0	0.0	2126592.0	104.5025	125.0	216.0	94.19508011919274	6.059386
GCGS0370	ERR855016	USA	Grad2014_2016	2011.0	T	G	A	full_length	9	0	0	0.0	0.0	0.06	-4.058893689053568	2119887.0	97.88055	157.0	189.0	75.79810939562606	8.539152
GCGS0375	ERR855017	USA	Grad2014_2016	2011.0	T	G	A	full_length	9	0	0	0.0	0.0	0.25	-2.0	2129051.0	104.675	147.0	202.0	91.09670460489949	6.584783
GCGS0592	ERR855018	USA	Grad2014_2016	2011.0	A	G	-	full_length	11	0	0	0.0	0.0	0.25	-2.0	2131618.0	93.6675	136.0	184.0	89.22843091006588	4.496455
GCGS0603	ERR855019	USA	Grad2014_2016	2011.0	T	G	A	truncated	11	0	0	0.0	0.0	0.125	-3.0	2114090.0	86.5482	138.0	170.0	81.86109489404356	9.056753
GCGS0764	ERR855020	USA	Grad2014_2016	2011.0	T	G	A	truncated	11	0	0	0.0	0.0	0.25	-2.0	2114642.0	109.296	147.0	216.0	87.35443596882268	8.880456
GCGS0767	ERR855021	USA	Grad2014_2016	2011.0	A	G	-	full_length	11	0	0	0.0	0.0	0.5	-1.0	2124043.0	120.4955	137.0	241.0	94.85076001544329	5.078169
GCGS0768	ERR855022	USA	Grad2014_2016	2011.0	A	D	A	full_length	11	0	0	0.0	0.0	0.125	-3.0	2076444.0	115.412	142.0	226.0	91.89135927319658	7.938845
GCGS0779	ERR855023	USA	Grad2014_2016	2011.0	A	G	-	full_length	11	0	0	0.0	0.0	0.5	-1.0	2133408.0	99.92115	128.0	198.0	86.9829256237453	4.3922
GCGS0437	ERR855024	USA	Grad2014_2016	2011.0	A	G	-	full_length	11	0	0	0.0	0.0	0.25	-2.0	2127777.0	107.4805	139.0	216.0	95.14347461383494	4.71191
GCGS0449	ERR855026	USA	Grad2014_2016	2011.0	A	G	A	full_length	10	0	0	0.0	0.0	0.125	-3.0	2161629.0	95.5951	141.0	187.0	83.71510291012518	7.608383
GCGS0452	ERR855027	USA	Grad2014_2016	2011.0	A	G	-	full_length	11	0	0	0.0	0.0	0.125	-3.0	2128835.0	104.7065	135.0	210.0	95.88578772113144	4.535881
GCGS0465	ERR855028	USA	Grad2014_2016	2011.0	A	D	A	full_length	9	0	0	0.0	0.0	0.06	-4.058893689053568	2135032.0	109.527	133.0	212.0	94.05450432582948	6.671117
GCGS0466	ERR855029	USA	Grad2014_2016	2011.0	A	G	A	full_length	11	0	0	0.0	0.0	0.25	-2.0	2131052.0	103.8675	157.0	205.0	94.02658235235779	4.539733999999999
GCGS0667	ERR855030	USA	Grad2014_2016	2011.0	T	G	A	truncated	11	0	0	0.0	0.0	0.5	-1.0	2112076.0	104.734	131.0	214.0	90.04075817265478	9.09833
GCGS0469	ERR855031	USA	Grad2014_2016	2011.0	T	G	A	truncated	11	0	0	0.0	0.0	0.25	-2.0	2113691.0	105.95200000000001	134.0	219.0	91.31221674593188	8.978887
GCGS0675	ERR855032	USA	Grad2014_2016	2011.0	A	G	-	full_length	11	0	0	0.0	0.0	0.25	-2.0	2125463.0	107.21600000000001	132.0	226.0	96.89582888126137	4.586015
GCGS0483	ERR855033	USA	Grad2014_2016	2011.0	A	G	-	full_length	11	0	0	0.0	0.0	0.06	-4.058893689053568	2130610.0	105.04299999999999	139.0	214.0	96.62197177753146	4.529116
GCGS0794	ERR855034	USA	Grad2014_2016	2011.0	A	G	-	full_length	11	0	0	0.0	0.0	1.0	0.0	2123020.0	110.94	143.0	226.0	93.62196832214327	6.465429
GCGS0494	ERR855035	USA	Grad2014_2016	2011.0	T	G	A	truncated	11	0	0	0.0	0.0	0.125	-3.0	2118347.0	101.749	141.0	192.0	84.84056118024274	8.956351
GCGS0806	ERR855036	USA	Grad2014_2016	2011.0	A	G	-	full_length	11	0	0	0.0	0.0	0.5	-1.0	2077399.0	110.936	158.0	223.0	95.29788411885099	8.469529
GCGS0808	ERR855037	USA	Grad2014_2016	2011.0	A	G	-	full_length	11	0	0	0.0	0.0	0.25	-2.0	2125130.0	111.23700000000001	152.0	222.0	95.26903712482893	5.949396
GCGS0809	ERR855038	USA	Grad2014_2016	2011.0	A	G	-	full_length	11	0	0	0.0	0.0	0.5	-1.0	2121907.0	104.961	156.0	213.0	94.93444053069418	6.041957
GCGS0700	ERR855039	USA	Grad2014_2016	2011.0	A	G	-	full_length	11	0	0	0.0	0.0	0.5	-1.0	2121822.0	113.9045	143.0	218.0	94.05849646073513	6.1295459999999995
GCGS0615	ERR855040	USA	Grad2014_2016	2012.0	A	G	-	full_length	11	0	0	1.0	0.0	2.0	1.0	2120141.0	106.5955	139.0	203.0	94.91955862361765	6.370986
GCGS0423	ERR855041	USA	Grad2014_2016	2012.0	A	D	A	full_length	11	0	0	0.0	0.0	0.06	-4.058893689053568	2115415.0	114.44	130.0	217.0	98.2884721567477	8.092965
GCGS0429	ERR855042	USA	Grad2014_2016	2012.0	A	D	A	full_length	11	0	0	0.0	0.0	0.5	-1.0	2177558.0	102.764	146.0	186.0	90.65927657802521	6.445582
GCGS0769	ERR855043	USA	Grad2014_2016	2012.0	T	D	A	full_length	11	0	0	0.0	0.0	0.25	-2.0	2135447.0	105.129	149.0	190.0	95.67654714521446	6.369911
GCGS0430	ERR855044	USA	Grad2014_2016	2012.0	T	G	A	full_length	11	0	0	0.0	0.0	0.25	-2.0	2112677.0	102.037	147.0	194.0	89.49057738650957	8.401608
GCGS0431	ERR855045	USA	Grad2014_2016	2012.0	A	G	A	full_length	10	0	0	0.0	0.0	0.06	-4.058893689053568	2120394.0	99.77235	135.0	192.0	92.8359866599876	7.593419
GCGS0453	ERR855046	USA	Grad2014_2016	2012.0	A	G	A	full_length	10	0	0	0.0	0.0	0.25	-2.0	2128197.0	99.4644	135.0	192.0	91.70067505210658	6.928999
GCGS0454	ERR855047	USA	Grad2014_2016	2012.0	A	G	A	truncated	10	0	0	0.0	0.0	0.125	-3.0	2179666.0	105.2995	128.0	199.0	89.52730082131396	7.072680999999999
GCGS0658	ERR855048	USA	Grad2014_2016	2012.0	A	G		full_length	2	0	0	0.0	0.0	1.0	0.0	2078866.0	109.133	151.0	209.0	96.45769108220951	8.13705
GCGS0787	ERR855049	USA	Grad2014_2016	2012.0	T	G	A	full_length	1	0	0	0.0	0.0	0.5	-1.0	2077823.0	113.7355	135.0	220.0	96.33098717534452	7.860575
GCGS0456	ERR855050	USA	Grad2014_2016	2012.0	A	G	A	truncated	11	0	0	1.0	0.0	0.5	-1.0	2162806.0	97.9432	135.0	190.0	87.9123416026243	6.817576
GCGS0457	ERR855051	USA	Grad2014_2016	2012.0	A	D	A	full_length	11	0	0	0.0	0.0	0.125	-3.0	2132826.0	102.2565	143.0	188.0	95.70429401307152	5.751593
GCGS0471	ERR855052	USA	Grad2014_2016	2012.0	A	G	A	full_length	10	0	0	0.0	0.0	0.125	-3.0	2153938.0	90.598	131.0	179.0	91.1139022116051	7.137734
GCGS0668	ERR855053	USA	Grad2014_2016	2012.0	A	G	-	full_length	11	0	0	0.0	0.0	1.0	0.0	2122939.0	105.51799999999999	138.0	205.0	95.67106990091169	6.48456
GCGS0472	ERR855054	USA	Grad2014_2016	2012.0	A	G	A	full_length	9	0	0	1.0	0.0	1.0	0.0	2113068.0	96.70825	140.0	188.0	90.47746497905108	7.991756
GCGS0479	ERR855055	USA	Grad2014_2016	2012.0	A	D	-	full_length	11	0	0	0.0	0.0	0.5	-1.0	2093508.0	108.4815	148.0	198.0	95.8181940853878	9.389859
GCGS0488	ERR855056	USA	Grad2014_2016	2012.0	T	G	A	full_length	9	0	0	0.0	0.0	0.5	-1.0	2118184.0	110.5865	133.0	216.0	96.36554619766909	6.798221000000001
GCGS0489	ERR855057	USA	Grad2014_2016	2012.0	A	G	A	full_length	10	0	0	0.0	0.0	0.125	-3.0	2129791.0	103.25399999999999	135.0	199.0	96.51208489110134	6.654495
GCGS0678	ERR855058	USA	Grad2014_2016	2012.0	T	G	A	full_length	11	0	0	0.0	0.0	0.125	-3.0	2116551.0	90.2467	140.0	168.0	90.18156314998276	8.425802000000001
GCGS0495	ERR855059	USA	Grad2014_2016	2012.0	T	G	A	truncated	11	0	0	0.0	0.0	0.25	-2.0	2116420.0	101.5745	134.0	187.0	89.02680772499984	8.883995
GCGS0496	ERR855060	USA	Grad2014_2016	2012.0	A	G	A	truncated	11	0	0	0.0	0.0	0.5	-1.0	2074851.0	106.979	142.0	201.0	95.14411214405891	8.837267
GCGS0553	ERR855061	USA	Grad2014_2016	2012.0	A	G	A	full_length	11	0	0	0.0	0.0	0.125	-3.0	2120923.0	100.0631	137.0	193.0	91.16638665588043	4.945151
GCGS0336	ERR855062	USA	Grad2014_2016	2012.0	A	D	A	full_length	11	0	0	0.0	0.0	0.25	-2.0	2077380.0	106.601	131.0	203.0	92.01228894280085	7.523258
GCGS0337	ERR855063	USA	Grad2014_2016	2012.0	A	D	A	full_length	11	0	0	0.0	0.0	0.5	-1.0	2070523.0	102.81200000000001	145.0	205.0	92.78750079066799	8.172533999999999
GCGS0643	ERR855064	USA	Grad2014_2016	2012.0	T	G	A	full_length	1	0	0	0.0	0.0	0.5	-1.0	2078836.0	119.155	144.0	228.0	95.48345970266122	7.832708
GCGS0679	ERR855065	USA	Grad2014_2016	2012.0	T	D	A	full_length	11	0	0	0.0	0.0	0.25	-2.0	2125964.0	97.5036	129.0	189.0	93.7377479683144	6.208309
GCGS0811	ERR855066	USA	Grad2014_2016	2012.0	A	G	-	full_length	11	0	0	0.0	0.0	1.0	0.0	2127522.0	89.839	142.0	176.0	96.24929595413172	5.310917
GCGS0311	ERR855067	USA	Grad2014_2016	2005.0	A	G	A	truncated	9	0	4	0.0	0.0	4.0	2.0	2156420.0	81.5187	121.0	155.0	81.87888944915322	6.969635
GCGS0257	ERR855068	USA	Grad2014_2016	2005.0	A	G	A	truncated	10	0	4	0.0	0.0	4.0	2.0	2189910.0	93.1329	147.0	183.0	92.43314404509684	6.767666
GCGS0247	ERR855069	USA	Grad2014_2016	2005.0			A	full_length	11	0	2	1.0	0.0	2.0	1.0	2160669.0	85.56315000000002	535.0	178.0	88.1080191918322	5.549848
GCGS0267	ERR855071	USA	Grad2014_2016	2005.0	A	D	A	full_length	11	0	4	0.0	0.0	4.0	2.0	2082138.0	107.759	141.0	206.0	93.94298985482168	8.036066
GCGS0327	ERR855072	USA	Grad2014_2016	2005.0	A	G	-	full_length	11	0	0	0.0	0.0	2.0	1.0	2131454.0	107.921	133.0	208.0	91.45750627222866	5.635376
GCGS0328	ERR855073	USA	Grad2014_2016	2005.0	A	G	-	full_length	11	0	0	1.0	0.0	2.0	1.0	2117783.0	103.6915	139.0	198.0	91.81654030333445	8.014292
GCGS0329	ERR855074	USA	Grad2014_2016	2005.0	A	D	A	full_length	11	0	4	0.0	0.0	8.0	3.0	2082458.0	87.7115	134.0	166.0	88.15424245988972	8.308106
GCGS0556	ERR855075	USA	Grad2014_2016	2005.0	A	D	A	full_length	9	0	0	0.0	0.0	2.0	1.0	2133208.0	99.67399999999999	127.0	181.0	89.82683861002123	6.806062
GCGS0271	ERR855076	USA	Grad2014_2016	2005.0	A	D	A	full_length	11	0	4	0.0	0.0	16.0	4.0	2140484.0	103.285	137.0	206.0	93.8770360044045	5.587796
GCGS0272	ERR855077	USA	Grad2014_2016	2005.0	A	D	A	full_length	11	0	4	0.0	0.0	16.0	4.0	2140439.0	103.027	128.0	208.0	95.14018603874901	5.619202
GCGS0751	ERR855079	USA	Grad2014_2016	2005.0	A	D	A	full_length	11	0	4	0.0	0.0	8.0	3.0	2080544.0	101.3285	146.0	199.0	88.18078664127992	8.106494999999999
GCGS0380	ERR855080	USA	Grad2014_2016	2005.0	A	D	A	full_length	11	0	4	0.0	0.0	8.0	3.0	2083046.0	105.771	144.0	203.0	84.76226177054663	8.150043
GCGS0391	ERR855081	USA	Grad2014_2016	2005.0	A	D	A	full_length	11	0	4	0.0	0.0	8.0	3.0	2080081.0	93.47785	141.0	183.0	87.80905142630459	8.267157000000001
GCGS0416	ERR855082	USA	Grad2014_2016	2005.0	A	D	A	full_length	11	0	4	0.0	0.0	8.0	3.0	2138514.0	96.3772	138.0	198.0	95.08352004311544	5.660868
GCGS0653	ERR855083	USA	Grad2014_2016	2005.0	A	G	-	full_length	11	0	4	0.0	0.0	4.0	2.0	2131080.0	100.374	140.0	209.0	95.61944712110433	4.143144
GCGS0296	ERR855084	USA	Grad2014_2016	2005.0	A	G		full_length	12	0	0	0.0	0.0	2.0	1.0	2141320.0	107.76	141.0	201.0	93.48018005870286	4.745646
GCGS0297	ERR855085	USA	Grad2014_2016	2005.0	A	G		full_length	12	0	0	0.0	0.0	2.0	1.0	2142516.0	111.81700000000001	147.0	209.0	95.88163874505513	4.759086
GCGS0298	ERR855086	USA	Grad2014_2016	2005.0	A	G		full_length	12	0	0	0.0	0.0	2.0	1.0	2139341.0	113.586	144.0	213.0	92.97684514479442	4.960339
GCGS0691	ERR855087	USA	Grad2014_2016	2005.0	A	D	A	full_length	11	0	4	0.0	0.0	4.0	2.0	2141356.0	101.38	132.0	201.0	94.83355443751579	5.695725
GCGS0299	ERR855088	USA	Grad2014_2016	2005.0	A	D	A	full_length	11	0	4	0.0	0.0	4.0	2.0	2079781.0	108.883	140.0	222.0	94.06762782223362	8.186243
GCGS0254	ERR855089	USA	Grad2014_2016	2005.0	A	D	A	full_length	11	0	4	0.0	0.0	4.0	2.0	2083346.0	100.4295	134.0	201.0	95.22117483953608	8.176117999999999
GCGS0713	ERR855090	USA	Grad2014_2016	2005.0	A	G	-	full_length	11	0	4	0.0	0.0	16.0	4.0	2124914.0	95.5814	125.0	187.0	95.13026391845915	6.255485
GCGS0352	ERR855091	USA	Grad2014_2016	2006.0	A	G	-	full_length	6	0	0	0.0	0.0	2.0	1.0	2134988.0	103.23899999999999	128.0	206.0	95.95065583027399	4.0237
GCGS0586	ERR855092	USA	Grad2014_2016	2006.0	A	D	A	full_length	11	0	4	0.0	0.0	8.0	3.0	2110734.0	87.3289	149.0	166.0	79.04592462661806	8.173161
GCGS0591	ERR855093	USA	Grad2014_2016	2010.0	A	G	-	full_length	11	0	0	0.0	0.0	0.5	-1.0	2132817.0	104.64399999999999	131.0	206.0	96.65619006328501	4.160303
GCGS0290	ERR855094	USA	Grad2014_2016	2006.0	A	G	A	truncated	5	0	0	1.0	0.0	2.0	1.0	2156453.0	101.081	117.0	193.0	83.93387405167286	6.761887
GCGS0435	ERR855096	USA	Grad2014_2016	2006.0	A	D	A	full_length	11	0	4	0.0	0.0	4.0	2.0	2139114.0	96.2591	126.0	193.0	95.68804690255745	5.595636
GCGS0382	ERR855097	USA	Grad2014_2016	2010.0	A	G	-	full_length	11	0	0	0.0	0.0	1.0	0.0	2128127.0	89.87045	133.0	178.0	95.33829192026144	4.9985550000000005
GCGS0447	ERR855098	USA	Grad2014_2016	2006.0	A	D	A	full_length	11	0	4	0.0	0.0	4.0	2.0	2136412.0	94.41545	131.0	190.0	94.63899674375057	5.545458
GCGS0246	ERR855099	USA	Grad2014_2016	2006.0	A	D	A	full_length	9	0	4	0.0	0.0	8.0	3.0	2135535.0	93.3026	128.0	194.0	96.25721583538756	6.623761
GCGS0300	ERR855100	USA	Grad2014_2016	2006.0	A	D	A	full_length	11	0	4	0.0	0.0	8.0	3.0	2137651.0	93.592	137.0	182.0	94.73711799913949	5.5997129999999995
GCGS1018	ERR855101	USA	Grad2014_2016	2007.0	A	G	-	full_length	11	0	0	0.0	0.0	2.0	1.0	2127038.0	98.5019	137.0	195.0	94.37141416824038	4.435837
GCGS1022	ERR855102	USA	Grad2014_2016	2007.0	A	G	-	full_length	11	0	4	0.0	0.0	16.0	4.0	2079704.0	100.054	142.0	200.0	92.49105615344628	8.228447000000001
GCGS1025	ERR855103	USA	Grad2014_2016	2007.0	A	D	A	full_length	11	0	4	0.0	0.0	8.0	3.0	2083600.0	107.35	130.0	210.0	92.55569222605743	8.024731
GCGS1030	ERR855104	USA	Grad2014_2016	2007.0	A	D	A	full_length	11	0	3	0.0	0.0	2.0	1.0	2131887.0	85.8442	147.0	178.0	94.43034177458956	5.707821
GCGS1031	ERR855105	USA	Grad2014_2016	2007.0	A	D	A	full_length	11	0	3	0.0	0.0	2.0	1.0	2134205.0	151.52949999999996	163.0	314.0	98.82447092749877	5.431704
GCGS1032	ERR855106	USA	Grad2014_2016	2007.0	A	D	A	full_length	11	0	3	0.0	0.0	2.0	1.0	2132207.0	97.57275	150.0	201.0	95.63655994991915	5.588289
GCGS1033	ERR855107	USA	Grad2014_2016	2007.0	A	D	A	full_length	11	0	3	0.0	0.0	2.0	1.0	2132681.0	91.4123	156.0	191.0	96.17497079803069	5.539185
GCGS0140	ERR855108	USA	Grad2014_2016	2010.0	A	G	-	full_length	11	0	0	0.0	0.0	1.0	0.0	2134095.0	92.633	130.0	184.0	95.84839924648618	4.285794
GCGS1043	ERR855110	USA	Grad2014_2016	2007.0	A	G	-	full_length	11	0	0	1.0	0.0	2.0	1.0	2117876.0	91.6858	137.0	182.0	90.03057587739734	6.4425349999999995
GCGS1044	ERR855111	USA	Grad2014_2016	2007.0	A	G	-	full_length	11	0	0	1.0	0.0	2.0	1.0	2118889.0	99.0317	129.0	197.0	91.26962902099973	6.351273
GCGS1045	ERR855112	USA	Grad2014_2016	2007.0	A	G	-	full_length	11	0	0	1.0	0.0	2.0	1.0	2120914.0	98.26315	130.0	202.0	91.03900652280191	6.254903
GCGS1047	ERR855113	USA	Grad2014_2016	2007.0	A	G	-	full_length	11	0	0	0.0	0.0	2.0	1.0	2124023.0	93.7385	130.0	176.0	89.11446921815958	6.444641000000001
GCGS0836	ERR855114	USA	Grad2014_2016	2010.0	A	G	-	full_length	11	0	0	0.0	0.0	1.0	0.0	2123436.0	95.9798	139.0	194.0	96.57756419557644	4.91697
GCGS1049	ERR855115	USA	Grad2014_2016	2007.0	A	G	-	full_length	11	0	0	0.0	0.0	1.0	0.0	2126805.0	105.31	140.0	209.0	88.41149694603209	4.777858999999999
GCGS1051	ERR855116	USA	Grad2014_2016	2007.0	A	G	-	full_length	11	0	0	0.0	0.0	1.0	0.0	2125535.0	103.03399999999999	129.0	207.0	92.34858951436226	4.827769
GCGS1052	ERR855117	USA	Grad2014_2016	2007.0	A	G	-	full_length	11	0	0	0.0	0.0	1.0	0.0	2126270.0	103.055	129.0	199.0	91.73335117947832	4.873064
GCGS1054	ERR855118	USA	Grad2014_2016	2007.0	A	G	-	full_length	11	0	0	0.0	0.0	2.0	1.0	2131952.0	108.205	141.0	223.0	97.38655155819346	4.166082
GCGS1055	ERR855119	USA	Grad2014_2016	2007.0	A	G	-	full_length	11	0	0	1.0	0.0	2.0	1.0	2118469.0	109.5315	135.0	214.0	95.06152824832348	6.2884150000000005
GCGS1056	ERR855120	USA	Grad2014_2016	2007.0	A	G	-	full_length	11	0	0	0.0	0.0	1.0	0.0	2126208.0	103.319	132.0	208.0	94.27907564076203	4.902768
GCGS0841	ERR855121	USA	Grad2014_2016	2010.0	A	G	-	full_length	11	0	0	0.0	0.0	1.0	0.0	2124991.0	97.5952	134.0	194.0	96.68949675321068	5.079423
GCGS1082	ERR855122	USA	Grad2014_2016	2007.0	A	D	A	full_length	11	0	4	0.0	0.0	16.0	4.0	2079105.0	111.311	136.0	225.0	93.7522080904434	8.050447
GCGS1083	ERR855123	USA	Grad2014_2016	2007.0	A	D	A	full_length	11	0	4	0.0	0.0	16.0	4.0	2077761.0	118.134	136.0	240.0	94.03485332506935	8.151163
GCGS1087	ERR855124	USA	Grad2014_2016	2007.0	A	G	-	full_length	11	0	0	0.0	0.0	2.0	1.0	2133368.0	111.2435	136.0	224.0	95.57501067659081	4.387899
GCGS1040	ERR855125	USA	Grad2014_2016	2008.0	A	G	-	full_length	11	0	0	0.0	0.0	4.0	2.0	2159151.0	114.265	132.0	225.0	89.73384869333535	5.981026
GCGS1077	ERR855126	USA	Grad2014_2016	2008.0	A	G	-	full_length	11	0	0	0.0	0.0	2.0	1.0	2123648.0	106.939	142.0	221.0	92.37341722568786	4.921584999999999
GCGS1081	ERR855127	USA	Grad2014_2016	2008.0	A	D	A	full_length	11	0	4	0.0	0.0	8.0	3.0	2080617.0	110.199	144.0	210.0	92.73850272073021	7.910125999999999
GCGS0330	ERR855128	USA	Grad2014_2016	2009.0	A	D	-	full_length	10	0	0	0.0	0.0	2.0	1.0	2175461.0	101.17299999999999	145.0	197.0	87.4575537225715	5.482241
GCGS0844	ERR855129	USA	Grad2014_2016	2009.0	A	G	-	full_length	11	0	3	0.0	0.0	4.0	2.0	2121077.0	94.73625	140.0	190.0	90.6710279751977	5.165712999999999
GCGS0665	ERR855130	USA	Grad2014_2016	2009.0	A	G	-	full_length	5	0	2	0.0	0.0	4.0	2.0	2077374.0	112.48899999999999	136.0	229.0	94.90874179264584	8.077015
GCGS0609	ERR855131	USA	Grad2014_2016	2010.0	A	G	-	full_length	11	0	3	0.0	0.0	2.0	1.0	2127640.0	118.448	129.0	240.0	93.45351563498826	4.307119999999999
GCGS0610	ERR855132	USA	Grad2014_2016	2010.0	A	D	A	full_length	11	0	4	0.0	0.0	2.0	1.0	2137098.0	106.834	144.0	216.0	90.2591370932666	5.6623019999999995
GCGS0401	ERR855133	USA	Grad2014_2016	2010.0	T	G	A	full_length	1	0	4	0.0	0.0	2.0	1.0	2076139.0	115.9585	139.0	231.0	93.77694606230926	8.083467
GCGS0481	ERR855135	USA	Grad2014_2016	2006.0	A	G		full_length	12	0	0	0.0	0.0	2.0	1.0	2082483.0	112.786	146.0	220.0	93.267703478061	8.176521000000001
GCGS0332	ERR855136	USA	Grad2014_2016	2011.0	T	G	A	full_length	1	0	4	0.0	0.0	8.0	3.0	2082464.0	111.4115	144.0	212.0	91.26043692743566	7.962366
GCGS0363	ERR855137	USA	Grad2014_2016	2011.0	A	D	A	full_length	11	0	3	0.0	0.0	4.0	2.0	2178193.0	102.59700000000001	144.0	192.0	86.14893400027799	6.570266999999999
GCGS0394	ERR855138	USA	Grad2014_2016	2011.0	A	G	-	full_length	9	0	4	0.0	0.0	2.0	1.0	2074231.0	111.869	141.0	214.0	91.40545129676588	7.932214
GCGS0842	ERR855139	USA	Grad2014_2016	2011.0	A	G	-	full_length	9	0	0	0.0	0.0	2.0	1.0	2125131.0	109.96600000000001	150.0	209.0	90.57449927949229	4.941701
GCGS0467	ERR855140	USA	Grad2014_2016	2011.0	T	G	A	full_length	1	0	4	0.0	0.0	16.0	4.0	2077493.0	121.523	142.0	239.0	94.79614861562384	7.946461
GCGS0852	ERR855141	USA	Grad2014_2016	2011.0	A	G	-	full_length	11	0	0	0.0	0.0	2.0	1.0	2125187.0	129.0575	142.0	256.0	94.58481430584463	6.00504
GCGS0468	ERR855142	USA	Grad2014_2016	2011.0	T	G	A	full_length	1	0	2	0.0	0.0	2.0	1.0	2078457.0	123.2775	139.0	235.0	89.90166795546934	8.068861
GCGS0470	ERR855143	USA	Grad2014_2016	2011.0	A	D	A	full_length	11	0	4	0.0	0.0	4.0	2.0	2075731.0	116.37899999999999	126.0	222.0	91.7716653966956	8.353132
GCGS0482	ERR855144	USA	Grad2014_2016	2011.0	T	G	A	full_length	1	0	4	0.0	0.0	8.0	3.0	2080031.0	117.116	137.0	229.0	93.45738718740105	7.947626
GCGS0856	ERR855145	USA	Grad2014_2016	2011.0	A	G	-	full_length	11	0	4	0.0	0.0	8.0	3.0	2128393.0	115.47200000000001	137.0	227.0	92.40699095813851	5.151914
GCGS0484	ERR855146	USA	Grad2014_2016	2011.0	T	G	A	full_length	1	0	4	0.0	0.0	8.0	3.0	2078718.0	110.719	148.0	214.0	92.37374302004694	8.108108
GCGS0696	ERR855147	USA	Grad2014_2016	2011.0	A	G	-	full_length	1	0	0	0.0	0.0	2.0	1.0	2079418.0	121.056	151.0	234.0	88.64039399594265	7.788264
GCGS0698	ERR855148	USA	Grad2014_2016	2011.0	A	G	-	full_length	1	0	0	0.0	0.0	2.0	1.0	2080418.0	131.67	139.0	255.0	92.57387592993273	7.886202000000001
GCGS0708	ERR855149	USA	Grad2014_2016	2011.0	T	G	-	full_length	11	0	4	0.0	0.0	8.0	3.0	2131529.0	122.191	138.0	255.0	96.42149327431187	5.282154
GCGS0516	ERR855150	USA	Grad2014_2016	2011.0	T	G	A	full_length	1	0	4	0.0	0.0	4.0	2.0	2129439.0	128.4645	133.0	256.0	95.63142667944773	5.401194
GCGS0823	ERR855151	USA	Grad2014_2016	2005.0	A	D	A	full_length	11	0	2	0.0	0.0	2.0	1.0	2132442.0	98.83705	142.0	203.0	96.51763758363674	5.852488
GCGS0262	ERR855152	USA	Grad2014_2016	2005.0	T	G	A	full_length	9	0	0	0.0	0.0	0.5	-1.0	2165973.0	92.095	130.0	178.0	88.73396713313733	6.91193
GCGS0263	ERR855153	USA	Grad2014_2016	2005.0	A	G	A	full_length	10	0	0	0.0	0.0	0.5	-1.0	2198612.0	108.283	378.0	217.0	90.46278755771485	5.931564
GCGS0828	ERR855154	USA	Grad2014_2016	2005.0	A	G	G	full_length	11	0	0	0.0	0.0	0.5	-1.0	2127212.0	108.818	130.0	221.0	91.69565024592316	6.242314
GCGS0326	ERR855155	USA	Grad2014_2016	2005.0	A	G	-	full_length	11	0	2	0.0	0.0	1.0	0.0	2121947.0	116.99	135.0	234.0	96.39149164442345	6.4161019999999995
GCGS0568	ERR855156	USA	Grad2014_2016	2005.0	A	G	-	full_length	11	0	0	0.0	0.0	1.0	0.0	2127934.0	110.64299999999999	125.0	221.0	90.90561872179408	4.545514
GCGS0585	ERR855157	USA	Grad2014_2016	2005.0	A	G	-	full_length	11	0	0	0.0	0.0	0.5	-1.0	2191246.0	108.101	212.0	222.0	88.27607378821375	5.433676
GCGS0250	ERR855158	USA	Grad2014_2016	2005.0	T	G	A	full_length	9	0	0	1.0	0.0	1.0	0.0	2123578.0	134.64	144.0	261.0	91.01678017481701	6.647641
GCGS0590	ERR855159	USA	Grad2014_2016	2005.0	A	G	-	full_length	11	0	0	0.0	0.0	0.5	-1.0	2135228.0	100.397	129.0	201.0	96.97829370157841	4.167919
GCGS0752	ERR855160	USA	Grad2014_2016	2005.0	A	G	-	full_length	11	0	0	0.0	0.0	0.5	-1.0	2129157.0	89.2596	145.0	181.0	96.30030298173716	5.7883309999999994
GCGS0601	ERR855161	USA	Grad2014_2016	2005.0	A	D	A	full_length	11	0	0	0.0	0.0	1.0	0.0	2077580.0	97.59545	138.0	192.0	94.75845485426241	8.379431
GCGS0608	ERR855162	USA	Grad2014_2016	2005.0	A	G	-	full_length	11	0	0	0.0	0.0	0.5	-1.0	2132114.0	98.5253	136.0	195.0	93.34970258901102	4.352415000000001
GCGS0418	ERR855163	USA	Grad2014_2016	2005.0	A	G	A	full_length	9	0	0	1.0	0.0	0.5	-1.0	2116273.0	105.355	137.0	203.0	91.06947047437085	8.026792
GCGS0419	ERR855164	USA	Grad2014_2016	2005.0	A	G	-	full_length	11	0	0	0.0	0.0	0.5	-1.0	2131508.0	103.573	131.0	202.0	95.00106268781998	4.270023999999999
GCGS0420	ERR855165	USA	Grad2014_2016	2005.0	A	G	-	full_length	11	0	0	0.0	0.0	1.0	0.0	2132893.0	109.337	134.0	212.0	96.4015270530382	6.078068
GCGS0421	ERR855166	USA	Grad2014_2016	2005.0	A	G	-	full_length	11	0	0	0.0	0.0	1.0	0.0	2127195.0	123.036	144.0	245.0	96.45933244101387	5.740886
GCGS0617	ERR855167	USA	Grad2014_2016	2005.0	A	G	-	full_length	11	0	0	0.0	0.0	0.5	-1.0	2133833.0	105.648	132.0	207.0	96.2574197666133	4.100492
GCGS0632	ERR855168	USA	Grad2014_2016	2005.0	A	G	-	full_length	11	0	0	0.0	0.0	0.5	-1.0	2129030.0	100.029	129.0	195.0	94.76012648382604	4.455147
GCGS0776	ERR855169	USA	Grad2014_2016	2005.0	A	G	-	full_length	11	0	0	0.0	0.0	0.5	-1.0	2134543.0	101.277	128.0	193.0	94.12186427542505	4.142291999999999
GCGS0785	ERR855170	USA	Grad2014_2016	2005.0	A	G	-	full_length	11	0	0	0.0	0.0	0.5	-1.0	2131493.0	101.9225	137.0	209.0	97.02737003364824	4.229164
GCGS0786	ERR855171	USA	Grad2014_2016	2005.0	A	G	-	full_length	11	0	0	0.0	0.0	1.0	0.0	2120499.0	100.2885	134.0	204.0	97.07446342467024	6.528825
GCGS0445	ERR855172	USA	Grad2014_2016	2005.0	A	G	A	full_length	9	0	0	0.0	0.0	1.0	0.0	2128967.0	104.45100000000001	135.0	197.0	91.74921565283009	7.004625999999999
GCGS0463	ERR855173	USA	Grad2014_2016	2005.0	A	G	-	full_length	11	0	0	0.0	0.0	0.5	-1.0	2125929.0	106.3295	134.0	212.0	95.74109127151577	4.5304150000000005
GCGS0493	ERR855174	USA	Grad2014_2016	2005.0	A	G	-	full_length	11	0	0	0.0	0.0	0.5	-1.0	2137964.0	115.1035	132.0	220.0	92.69831249025712	3.974015
GCGS0800	ERR855175	USA	Grad2014_2016	2005.0	A	G	-	full_length	11	0	0	0.0	0.0	0.5	-1.0	2131406.0	102.727	132.0	206.0	96.36317691196237	5.548818
GCGS0801	ERR855176	USA	Grad2014_2016	2005.0	A	G	-	full_length	11	0	0	0.0	0.0	0.5	-1.0	2140344.0	96.3701	145.0	195.0	95.6684854364172	5.807596
GCGS0802	ERR855177	USA	Grad2014_2016	2005.0	A	G	-	full_length	11	0	0	0.0	0.0	0.5	-1.0	2143040.0	97.8341	146.0	192.0	95.64304236563619	5.791647
GCGS0803	ERR855178	USA	Grad2014_2016	2005.0	A	G	-	full_length	11	0	0	0.0	0.0	0.5	-1.0	2143558.0	107.559	139.0	216.0	96.36311461518963	5.874038
GCGS0690	ERR855179	USA	Grad2014_2016	2005.0	A	G	-	full_length	11	0	0	0.0	0.0	0.5	-1.0	2130506.0	108.426	126.0	216.0	96.70635283354682	4.323787
GCGS0712	ERR855180	USA	Grad2014_2016	2005.0	A	G	-	full_length	11	0	0	0.0	0.0	0.5	-1.0	2126858.0	107.00399999999999	131.0	212.0	95.77453271947904	4.454386
GCGS0510	ERR855181	USA	Grad2014_2016	2005.0	A	G	-	full_length	11	0	0	0.0	0.0	0.5	-1.0	2132541.0	109.333	137.0	218.0	96.92567118407578	4.2120940000000004
GCGS0368	ERR855182	USA	Grad2014_2016	2006.0	A	G	-	full_length	11	0	0	0.0	0.0	0.5	-1.0	2132769.0	118.38	139.0	238.0	95.97086848351604	4.284898
GCGS0753	ERR855183	USA	Grad2014_2016	2006.0	A	G	-	full_length	11	0	0	0.0	0.0	0.5	-1.0	2139924.0	110.79700000000001	150.0	224.0	96.61221891542971	5.90979
GCGS0596	ERR855184	USA	Grad2014_2016	2006.0	A	G	-	full_length	11	0	0	0.0	0.0	0.5	-1.0	2133915.0	105.101	129.0	200.0	96.43435897980194	4.327281
GCGS0243	ERR855185	USA	Grad2014_2016	2006.0	T	G	A	full_length	9	0	0	0.0	0.0	1.0	0.0	2125286.0	103.762	141.0	200.0	97.1601421881563	6.653241
GCGS0618	ERR855186	USA	Grad2014_2016	2006.0	A	G	A	full_length	9	0	0	1.0	0.0	0.5	-1.0	2112651.0	96.7662	136.0	195.0	92.19354977702135	8.028494
GCGS0634	ERR855187	USA	Grad2014_2016	2006.0	A	G	-	full_length	11	0	0	0.0	0.0	0.5	-1.0	2078250.0	100.3595	152.0	195.0	96.06307685995827	8.653756
GCGS0778	ERR855188	USA	Grad2014_2016	2006.0	A	G	-	full_length	11	0	0	0.0	0.0	0.5	-1.0	2138801.0	104.322	142.0	210.0	95.55344667119152	5.847739
GCGS0636	ERR855189	USA	Grad2014_2016	2006.0	A	G	-	full_length	11	0	0	0.0	0.0	1.0	0.0	2127762.0	108.34	132.0	218.0	95.67503724334604	4.545648
GCGS0464	ERR855190	USA	Grad2014_2016	2006.0	A	G	-	full_length	11	0	0	0.0	0.0	0.5	-1.0	2129635.0	111.0075	143.0	229.0	96.44547732632404	4.050268
GCGS0674	ERR855191	USA	Grad2014_2016	2006.0	A	G	-	full_length	11	0	0	0.0	0.0	0.5	-1.0	2130149.0	118.06299999999999	146.0	237.0	95.33280779378521	5.721889
GCGS0511	ERR855193	USA	Grad2014_2016	2006.0	A	G	-	full_length	11	0	0	0.0	0.0	0.5	-1.0	2132795.0	110.005	136.0	218.0	94.27004479940035	4.382343
GCGS1020	ERR855195	USA	Grad2014_2016	2007.0	A	G	-	full_length	11	0	0	0.0	0.0	0.5	-1.0	2130408.0	99.0699	138.0	196.0	95.7807285813576	5.679417
GCGS1021	ERR855196	USA	Grad2014_2016	2007.0	A	G	-	full_length	11	0	0	0.0	0.0	0.5	-1.0	2131568.0	93.8717	138.0	187.0	96.34494683623896	5.693485
GCGS1023	ERR855197	USA	Grad2014_2016	2007.0	A	G	-	full_length	11	0	0	0.0	0.0	0.5	-1.0	2128521.0	104.773	141.0	205.0	95.55602927826466	4.406671
GCGS1028	ERR855198	USA	Grad2014_2016	2007.0	A	G	A	full_length	9	0	0	0.0	0.0	0.5	-1.0	2117243.0	113.6785	143.0	227.0	97.88658348044748	7.1126
GCGS1037	ERR855199	USA	Grad2014_2016	2007.0	A	G	-	full_length	11	0	0	0.0	0.0	0.5	-1.0	2127135.0	114.976	126.0	231.0	96.76407702880104	4.569438
GCGS1041	ERR855200	USA	Grad2014_2016	2007.0	A	G	-	full_length	11	0	0	0.0	0.0	0.5	-1.0	2137248.0	95.4143	144.0	191.0	88.76088726130877	4.159362000000001
GCGS1046	ERR855202	USA	Grad2014_2016	2007.0	A	G	-	full_length	11	0	0	0.0	0.0	0.5	-1.0	2122235.0	123.273	139.0	233.0	96.98859112366358	6.351183
GCGS1050	ERR855203	USA	Grad2014_2016	2007.0	A	G	-	full_length	11	0	0	0.0	0.0	1.0	0.0	2134295.0	104.079	144.0	208.0	96.3591730649265	5.745814
GCGS1053	ERR855204	USA	Grad2014_2016	2007.0	A	D	A	full_length	9	0	0	0.0	0.0	0.5	-1.0	2169296.0	102.094	147.0	191.0	89.68724810709011	6.786975999999999
GCGS1059	ERR855205	USA	Grad2014_2016	2007.0	A	G	-	full_length	11	0	0	0.0	0.0	0.5	-1.0	2129614.0	102.8225	129.0	210.0	95.88562854832287	5.863599
GCGS1060	ERR855206	USA	Grad2014_2016	2007.0	A	G	-	full_length	11	0	0	0.0	0.0	1.0	0.0	2129761.0	105.6095	133.0	209.0	96.48308509694526	4.36832
GCGS1066	ERR855207	USA	Grad2014_2016	2007.0	A	G	-	full_length	11	0	0	0.0	0.0	0.5	-1.0	2130197.0	122.932	147.0	242.0	95.62587219554231	5.758134
GCGS1067	ERR855208	USA	Grad2014_2016	2007.0	A	G	-	full_length	11	0	0	0.0	0.0	0.5	-1.0	2082828.0	106.42399999999999	150.0	211.0	94.37940348321293	8.342962
GCGS1070	ERR855209	USA	Grad2014_2016	2007.0	A	G	-	full_length	11	0	0	0.0	0.0	0.5	-1.0	2131868.0	112.03299999999999	143.0	221.0	94.39917507689206	4.3002650000000004
GCGS1071	ERR855210	USA	Grad2014_2016	2007.0	A	G	-	full_length	11	0	0	0.0	0.0	0.5	-1.0	2133667.0	114.366	134.0	224.0	95.49656006510705	4.076881
GCGS1072	ERR855211	USA	Grad2014_2016	2007.0	A	G	-	full_length	11	0	0	0.0	0.0	1.0	0.0	2129923.0	118.054	124.0	231.0	95.62481827906849	4.1379019999999995
GCGS1074	ERR855212	USA	Grad2014_2016	2007.0	A	G	-	full_length	11	0	0	0.0	0.0	0.5	-1.0	2135363.0	110.9635	150.0	217.0	94.85860327842079	5.711764
GCGS1075	ERR855213	USA	Grad2014_2016	2007.0	A	G	A	full_length	9	0	0	1.0	0.0	0.5	-1.0	2116326.0	95.72805	130.0	188.0	91.4280728413822	8.02276
GCGS1084	ERR855214	USA	Grad2014_2016	2007.0	A	G	-	full_length	11	0	0	0.0	0.0	1.0	0.0	2135647.0	112.758	130.0	223.0	96.0542965230318	4.275669000000001
GCGS1085	ERR855215	USA	Grad2014_2016	2007.0	A	G	-	full_length	11	0	0	0.0	0.0	0.5	-1.0	2135809.0	123.13600000000001	129.0	240.0	94.71121149276665	4.138932
GCGS1086	ERR855216	USA	Grad2014_2016	2007.0	A	G	-	full_length	11	0	0	0.0	0.0	1.0	0.0	2131700.0	119.708	120.0	238.0	95.46632667356256	4.310569999999999
GCGS1088	ERR855217	USA	Grad2014_2016	2007.0	A	G	-	full_length	11	0	0	0.0	0.0	1.0	0.0	2133003.0	122.8605	128.0	236.0	95.82960611899708	4.363526
GCGS1089	ERR855218	USA	Grad2014_2016	2007.0	A	G	-	full_length	11	0	0	0.0	0.0	1.0	0.0	2138324.0	121.32799999999999	140.0	233.0	95.56529558551064	4.2807319999999995
GCGS1027	ERR855219	USA	Grad2014_2016	2008.0	A	G	-	full_length	11	0	0	0.0	0.0	1.0	0.0	2125822.0	109.182	134.0	218.0	94.93373764952229	5.879011
GCGS1063	ERR855220	USA	Grad2014_2016	2008.0	A	G	-	full_length	11	0	0	0.0	0.0	0.5	-1.0	2138965.0	103.3405	144.0	204.0	94.73287246997673	5.9648080000000006
GCGS1064	ERR855221	USA	Grad2014_2016	2008.0	A	G	-	full_length	11	0	0	0.0	0.0	0.5	-1.0	2129489.0	95.17895	143.0	183.0	95.47677110887838	5.700653
GCGS1068	ERR855222	USA	Grad2014_2016	2008.0	A	G	-	full_length	11	0	0	0.0	0.0	0.5	-1.0	2128803.0	101.4965	146.0	197.0	95.87873384747157	5.030678
GCGS1069	ERR855223	USA	Grad2014_2016	2008.0	A	G	-	full_length	11	0	0	0.0	0.0	1.0	0.0	2130671.0	125.7185	115.0	248.0	95.50605460985622	4.457567
GCGS1079	ERR855224	USA	Grad2014_2016	2008.0	A	G	-	full_length	11	0	0	0.0	0.0	1.0	0.0	2127880.0	109.77600000000001	144.0	220.0	96.27440260090118	4.881039
GCGS0025	ERR855225	USA	Grad2014_2016	2009.0	A	G	-	full_length	11	0	0	0.0	0.0	0.5	-1.0	2123525.0	111.5125	141.0	223.0	96.89656437938491	4.982919
GCGS0029	ERR855226	USA	Grad2014_2016	2009.0	A	G	-	full_length	11	0	0	0.0	0.0	0.5	-1.0	2125593.0	112.42299999999999	137.0	227.0	96.79423593650756	4.930187
GCGS0835	ERR855227	USA	Grad2014_2016	2009.0	A	G	-	full_length	11	0	0	0.0	0.0	0.5	-1.0	2125809.0	104.931	131.0	204.0	95.82715752132192	5.000706
GCGS1093	ERR855228	USA	Grad2014_2016	2009.0	A	G	-	full_length	11	0	0	0.0	0.0	0.5	-1.0	2132554.0	98.1126	126.0	199.0	96.21709613730107	5.7654819999999996
GCGS0762	ERR855229	USA	Grad2014_2016	2009.0	A	G	-	full_length	11	0	0	0.0	0.0	0.5	-1.0	2123917.0	97.51835	140.0	201.0	97.14857464571405	6.158533
GCGS0222	ERR855230	USA	Grad2014_2016	2009.0	A	G	-	full_length	11	0	0	0.0	0.0	0.5	-1.0	2127840.0	108.0555	142.0	213.0	96.1295135696194	4.73104
GCGS0654	ERR855231	USA	Grad2014_2016	2009.0	A	G	-	full_length	11	0	0	0.0	0.0	0.5	-1.0	2182342.0	135.2005	655.0	284.0	94.68991908487592	3.983602
GCGS0847	ERR855232	USA	Grad2014_2016	2009.0	A	G	-	full_length	11	0	0	0.0	0.0	0.5	-1.0	2127981.0	113.8895	141.0	229.0	95.15276959274736	5.071045
GCGS0851	ERR855233	USA	Grad2014_2016	2009.0	A	G	-	full_length	11	0	0	0.0	0.0	0.5	-1.0	2124790.0	110.647	143.0	214.0	95.83736108465544	5.051915
GCGS0061	ERR855234	USA	Grad2014_2016	2009.0	A	G	-	full_length	11	0	0	0.0	0.0	0.5	-1.0	2125220.0	115.1225	133.0	230.0	94.90437699178116	4.847347
GCGS0154	ERR855235	USA	Grad2014_2016	2009.0	T	G	A	full_length	10	0	0	0.0	0.0	0.5	-1.0	2123277.0	105.529	125.0	207.0	89.64628785099295	8.763029
GCGS0148	ERR855236	USA	Grad2014_2016	2009.0	A	G	-	full_length	11	0	0	0.0	0.0	0.5	-1.0	2125758.0	95.2546	135.0	191.0	95.6565389258822	4.443185
GCGS0820	ERR855237	USA	Grad2014_2016	2010.0	A	D	A	full_length	11	0	0	0.0	0.0	0.5	-1.0	2136032.0	108.848	143.0	214.0	95.12711093760902	5.757283
GCGS0725	ERR855238	USA	Grad2014_2016	2010.0	A	G	-	full_length	11	0	0	0.0	0.0	1.0	0.0	2124718.0	96.15235	129.0	188.0	96.23828562123491	4.63924
GCGS0557	ERR855239	USA	Grad2014_2016	2010.0	A	G	-	full_length	11	0	0	0.0	0.0	1.0	0.0	2130899.0	136.811	145.0	275.0	96.7772655830035	4.408284
GCGS0344	ERR855240	USA	Grad2014_2016	2010.0	A	G	-	full_length	11	0	0	0.0	0.0	0.5	-1.0	2130249.0	96.8791	132.0	198.0	96.63138718000812	4.941253
GCGS0345	ERR855241	USA	Grad2014_2016	2010.0	A	G	A	truncated	9	0	0	1.0	0.0	1.0	0.0	2153224.0	101.7075	127.0	207.0	92.78269257513605	6.832897999999999
GCGS0742	ERR855242	USA	Grad2014_2016	2010.0	A	D	A	full_length	11	0	0	0.0	0.0	0.5	-1.0	2133409.0	130.91299999999998	133.0	252.0	94.92389652333344	5.487349
GCGS0743	ERR855243	USA	Grad2014_2016	2010.0	A	D	A	full_length	11	0	0	0.0	0.0	0.5	-1.0	2135219.0	122.375	137.0	247.0	96.76596049218962	5.343309
GCGS0744	ERR855244	USA	Grad2014_2016	2010.0	A	D	A	full_length	11	0	0	0.0	0.0	0.5	-1.0	2138836.0	119.6265	142.0	235.0	94.91056102320049	5.274672
GCGS0133	ERR855245	USA	Grad2014_2016	2010.0	A	G	-	full_length	11	0	0	0.0	0.0	0.5	-1.0	2122802.0	116.7965	139.0	238.0	95.54612495354824	4.9914760000000005
GCGS1090	ERR855246	USA	Grad2014_2016	2007.0	A	G	-	full_length	11	0	0	0.0	0.0	1.0	0.0	2127526.0	118.333	136.0	229.0	96.24869005555092	4.873557
GCGS1080	ERR855247	USA	Grad2014_2016	2008.0	A	G	-	full_length	11	0	0	0.0	0.0	1.0	0.0	2131552.0	99.16445	130.0	199.0	95.59283061960885	4.467601999999999
GCGS0817	ERR855248	USA	Grad2014_2016	2011.0	A	G	-	full_length	11	0	0	0.0	0.0	0.25	-2.0	2124663.0	120.49799999999999	151.0	240.0	96.13653909443502	5.858581
GCGS0816	ERR855249	USA	Grad2014_2016	2011.0	A	G	-	full_length	11	0	0	0.0	0.0	0.25	-2.0	2121330.0	110.098	149.0	225.0	93.03622406678316	6.038687
GCGS0515	ERR855250	USA	Grad2014_2016	2011.0	A	G	A	full_length	9	0	0	0.0	0.0	0.06	-4.058893689053568	2122710.0	120.4155	143.0	239.0	88.47965200370922	8.722841
GCGS0815	ERR855251	USA	Grad2014_2016	2011.0	A	G	-	full_length	11	0	0	0.0	0.0	0.125	-3.0	2122704.0	128.9905	146.0	256.0	96.63599133701736	5.919244
GCGS0517	ERR855252	USA	Grad2014_2016	2011.0	T	G	A	full_length	10	0	0	0.0	0.0	0.06	-4.058893689053568	2115713.0	111.9485	155.0	216.0	83.77281673315089	8.735968
GCGS0717	ERR855253	USA	Grad2014_2016	2011.0	A	G	-	full_length	11	0	0	0.0	0.0	0.25	-2.0	2124360.0	131.5995	143.0	256.0	95.82060687867771	5.7523550000000006
GCGS0514	ERR855254	USA	Grad2014_2016	2011.0	T	G	A	truncated	11	0	0	0.0	0.0	0.03	-5.058893689053568	2175819.0	101.663	135.0	198.0	87.46812147971703	6.173945
GCGS0818	ERR855255	USA	Grad2014_2016	2011.0	A	G	-	full_length	11	0	0	0.0	0.0	0.25	-2.0	2122599.0	105.64	150.0	208.0	96.09643249659477	5.9779800000000005
GCGS0716	ERR855257	USA	Grad2014_2016	2011.0	A	G	-	full_length	11	0	0	0.0	0.0	0.25	-2.0	2132146.0	116.27600000000001	138.0	232.0	95.91240348630123	4.712806
GCGS0714	ERR855258	USA	Grad2014_2016	2011.0	A	G	-	full_length	11	0	0	0.0	0.0	0.125	-3.0	2071812.0	129.929	144.0	251.0	96.29515117281565	8.390452999999999
GCGS0487	ERR855259	USA	Grad2014_2016	2011.0	A	G	-	full_length	11	0	0	0.0	0.0	0.25	-2.0	2123954.0	131.959	124.0	258.0	96.12620310557459	4.597664
GCGS0805	ERR855260	USA	Grad2014_2016	2011.0	A	G	-	full_length	11	0	0	0.0	0.0	0.5	-1.0	2124010.0	120.5905	151.0	243.0	95.49248321849971	5.730357
GCGS0697	ERR855261	USA	Grad2014_2016	2011.0	A	G	-	full_length	11	0	0	0.0	0.0	0.125	-3.0	2181092.0	102.50299999999999	138.0	205.0	79.63638687724888	5.961089
GCGS0814	ERR855262	USA	Grad2014_2016	2011.0	A	G	-	full_length	11	0	0	0.0	0.0	0.125	-3.0	2120098.0	120.45100000000001	149.0	245.0	94.8624879038508	5.950874
GCGS0715	ERR855263	USA	Grad2014_2016	2011.0	A	G	-	full_length	11	0	0	0.0	0.0	0.25	-2.0	2126647.0	112.743	130.0	231.0	96.04591050728969	4.923735
GCGS0513	ERR855264	USA	Grad2014_2016	2011.0	A	G	-	full_length	10	0	0	0.0	0.0	0.25	-2.0	2134798.0	115.12100000000001	137.0	223.0	96.33145045424637	4.408866000000001
GCGS0512	ERR855265	USA	Grad2014_2016	2011.0	A	G	-	full_length	11	0	0	0.0	0.0	0.03	-5.058893689053568	2131282.0	109.572	127.0	220.0	94.5491314672897	5.6728309999999995
GCGS0921	ERR855266	USA	Grad2014_2016	2006.0	A	G	-	full_length	11	0	0	0.0	0.0	0.5	-1.0	2129252.0	109.571	138.0	221.0	95.14028880490669	4.76164
GCGS0964	ERR855267	USA	Grad2014_2016	2011.0	A	D	A	full_length	11	0	0	0.0	0.0	0.25	-2.0	2132795.0	120.25200000000001	125.0	239.0	94.36935405634793	5.821978
GCGS1013	ERR855268	USA	Grad2014_2016	2011.0	A	D	A	full_length	11	0	0	0.0	0.0	0.5	-1.0	2076544.0	121.23100000000001	152.0	229.0	94.84453570789252	7.57375
GCGS1001	ERR855269	USA	Grad2014_2016	2011.0	A	G	-	full_length	11	0	0	0.0	0.0	0.5	-1.0	2130819.0	118.867	137.0	241.0	95.81002159359836	4.5995
GCGS0971	ERR855270	USA	Grad2014_2016	2011.0	A	G	-	full_length	11	0	0	0.0	0.0	1.0	0.0	2126923.0	114.4105	133.0	231.0	96.50793996019146	5.08816
GCGS0969	ERR855271	USA	Grad2014_2016	2011.0	A	G	-	full_length	11	0	0	0.0	0.0	0.5	-1.0	2126432.0	111.3065	130.0	221.0	95.51081898628885	4.926916
GCGS0993	ERR855272	USA	Grad2014_2016	2011.0	A	G	-	full_length	11	0	0	0.0	0.0	0.25	-2.0	2132786.0	112.3955	137.0	222.0	96.32790985395539	4.897526
GCGS0976	ERR855273	USA	Grad2014_2016	2011.0	A	G	-	full_length	11	0	0	0.0	0.0	0.25	-2.0	2131071.0	109.54799999999999	134.0	222.0	95.90640629472523	4.7049650000000005
GCGS0952	ERR855274	USA	Grad2014_2016	2011.0	A	G	-	full_length	11	0	0	0.0	0.0	0.25	-2.0	2128289.0	109.62799999999999	127.0	219.0	95.49033477441827	5.044657
GCGS0954	ERR855275	USA	Grad2014_2016	2011.0	A	G	-	full_length	11	0	0	0.0	0.0	0.25	-2.0	2127183.0	106.90700000000001	132.0	213.0	96.23615970954266	5.055096
GCGS0956	ERR855276	USA	Grad2014_2016	2011.0	A	G	-	full_length	11	0	0	0.0	0.0	0.25	-2.0	2128521.0	104.934	127.0	209.0	94.01047713288084	4.961996
GCGS0967	ERR855277	USA	Grad2014_2016	2011.0	A	G	-	full_length	11	0	0	0.0	0.0	0.5	-1.0	2121906.0	110.36	130.0	222.0	95.31085755640119	5.298821
GCGS0873	ERR855278	USA	Grad2014_2016	2011.0	A	G	-	full_length	11	0	0	0.0	0.0	1.0	0.0	2129449.0	109.67	132.0	224.0	96.95804798312334	5.115579
GCGS0925	ERR855279	USA	Grad2014_2016	2011.0	A	G	-	full_length	11	0	0	0.0	0.0	1.0	0.0	2120302.0	106.23	142.0	211.0	95.26313440092136	5.470727
GCGS0953	ERR855280	USA	Grad2014_2016	2011.0	A	G	-	full_length	11	0	0	0.0	0.0	0.25	-2.0	2127090.0	102.6145	129.0	205.0	96.108925805317	4.9367730000000005
GCGS0972	ERR855281	USA	Grad2014_2016	2011.0	A	G	-	full_length	11	0	0	0.0	0.0	1.0	0.0	2121906.0	105.458	135.0	215.0	96.36611892821252	5.466247
GCGS0893	ERR855282	USA	Grad2014_2016	2011.0	A	G	-	full_length	11	0	0	0.0	0.0	0.5	-1.0	2129973.0	105.6535	140.0	215.0	95.65320096922741	4.850349
GCGS0888	ERR855283	USA	Grad2014_2016	2011.0	A	G	-	full_length	11	0	1	0.0	0.0	1.0	0.0	2125130.0	103.98700000000001	151.0	213.0	96.82867253400316	4.862938
GCGS0973	ERR855284	USA	Grad2014_2016	2011.0	A	G	-	full_length	11	0	0	0.0	0.0	0.5	-1.0	2128510.0	106.711	122.0	211.0	95.95460724609941	4.944389
GCGS0942	ERR855285	USA	Grad2014_2016	2012.0	A	G	-	full_length	11	0	0	0.0	0.0	1.0	0.0	2129440.0	115.7895	128.0	231.0	96.86229223585948	4.885519
GCGS0977	ERR855286	USA	Grad2014_2016	2012.0	A	G	-	full_length	11	0	0	0.0	0.0	0.5	-1.0	2124575.0	108.6965	134.0	218.0	94.92720143982109	5.311903
GCGS0926	ERR855287	USA	Grad2014_2016	2012.0	A	G	A	full_length	11	0	0	0.0	0.0	0.125	-3.0	2124636.0	115.615	141.0	221.0	94.91447394103704	5.695725
GCGS0889	ERR855288	USA	Grad2014_2016	2011.0	A	G	-	full_length	11	0	3	0.0	0.0	2.0	1.0	2127763.0	105.75200000000001	143.0	213.0	96.91065942978554	4.837401
GCGS0848	ERR855289	USA	Grad2014_2016	2010.0	A	G	-	full_length	11	0	0	0.0	0.0	1.0	0.0	2126708.0	102.338	138.0	206.0	94.05337772826613	4.872257
GCGS0706	ERR855290	USA	Grad2014_2016	2010.0	A	G	-	full_length	11	0	0	0.0	0.0	0.5	-1.0	2133667.0	107.5435	129.0	214.0	96.92052999580959	4.243546
GCGS0159	ERR855291	USA	Grad2014_2016	2010.0	A	G	-	full_length	11	0	0	0.0	0.0	0.5	-1.0	2125931.0	95.28485	141.0	190.0	94.651530447886	4.973376
GCGS0693	ERR855292	USA	Grad2014_2016	2010.0	A	G	-	full_length	11	0	0	0.0	0.0	0.5	-1.0	2134919.0	99.9555	126.0	197.0	96.0518763430404	4.2966809999999995
GCGS0655	ERR855293	USA	Grad2014_2016	2010.0	A	D	A	full_length	11	0	0	0.0	0.0	0.5	-1.0	2134519.0	127.414	139.0	240.0	95.87026857375965	5.3590800000000005
GCGS0448	ERR855294	USA	Grad2014_2016	2010.0	A	G	-	full_length	11	0	0	0.0	0.0	0.5	-1.0	2130134.0	111.82	135.0	222.0	97.02576663100992	4.450264
GCGS0239	ERR855295	USA	Grad2014_2016	2010.0	A	G	-	full_length	11	0	0	0.0	0.0	0.5	-1.0	2125603.0	104.62799999999999	139.0	208.0	96.065465515535	4.918717
GCGS0637	ERR855296	USA	Grad2014_2016	2010.0	A	G	-	full_length	11	0	0	0.0	0.0	1.0	0.0	2127127.0	116.572	143.0	226.0	95.63023051982113	4.2323900000000005
GCGS0692	ERR855297	USA	Grad2014_2016	2010.0	A	G	-	full_length	11	0	0	0.0	0.0	0.5	-1.0	2083359.0	112.773	149.0	222.0	96.58740533788908	8.346053
GCGS0486	ERR855298	USA	Grad2014_2016	2010.0	A	G	-	full_length	11	0	0	0.0	0.0	0.5	-1.0	2123855.0	104.40299999999999	140.0	204.0	94.7613598622792	6.315745
GCGS0707	ERR855299	USA	Grad2014_2016	2010.0	A	G	-	full_length	11	0	0	0.0	0.0	0.5	-1.0	2131630.0	104.959	135.0	207.0	94.75339975060879	4.260391
GCGS0677	ERR855300	USA	Grad2014_2016	2011.0	A	G	-	full_length	11	0	0	0.0	0.0	0.5	-1.0	2133958.0	93.21735	129.0	185.0	96.15280661109452	4.278671
GCGS0360	ERR855301	USA	Grad2014_2016	2011.0	A	G	-	full_length	11	0	0	0.0	0.0	0.5	-1.0	2131037.0	111.553	146.0	222.0	97.01718072467386	4.761103
GCGS0699	ERR855302	USA	Grad2014_2016	2011.0	A	G	-	full_length	11	0	0	0.0	0.0	0.5	-1.0	2122046.0	98.7286	151.0	202.0	95.65870458535271	6.0846540000000005
GCGS0858	ERR855303	USA	Grad2014_2016	2011.0	A	G	-	full_length	11	0	0	0.0	0.0	0.5	-1.0	2131225.0	105.97200000000001	126.0	208.0	94.79819143618052	4.489421
GCGS0804	ERR855304	USA	Grad2014_2016	2011.0	A	G	-	full_length	11	0	0	0.0	0.0	0.5	-1.0	2125973.0	101.242	149.0	203.0	96.71997480149572	5.861135
GCGS0857	ERR855305	USA	Grad2014_2016	2011.0	T	G	A	full_length	1	0	0	0.0	0.0	0.5	-1.0	2076180.0	123.12299999999999	137.0	243.0	96.15869803366164	8.030914
GCGS0602	ERR855306	USA	Grad2014_2016	2011.0	A	G	-	full_length	11	0	0	0.0	0.0	0.5	-1.0	2135282.0	99.4519	148.0	203.0	95.86645003648209	5.803698000000001
GCGS0807	ERR855307	USA	Grad2014_2016	2011.0	T	G	A	full_length	1	0	0	0.0	0.0	0.5	-1.0	2075826.0	99.73705	142.0	198.0	96.02656697085041	7.9810929999999995
GCGS0810	ERR855308	USA	Grad2014_2016	2011.0	A	G	-	full_length	11	0	0	0.0	0.0	0.5	-1.0	2121040.0	92.14725	128.0	185.0	94.487096783824	6.056115
GCGS0821	ERR855309	USA	Grad2014_2016	2011.0	A	D	A	full_length	11	0	0	0.0	0.0	0.5	-1.0	2130004.0	100.8235	137.0	207.0	95.32658987862813	5.8536529999999996
GCGS0853	ERR855310	USA	Grad2014_2016	2011.0	A	D	A	full_length	11	0	0	0.0	0.0	0.5	-1.0	2133036.0	97.97200000000001	143.0	194.0	94.76449586259277	5.755312
GCGS0666	ERR855311	USA	Grad2014_2016	2011.0	T	G	A	truncated	11	0	0	0.0	0.0	0.5	-1.0	2116114.0	94.7299	127.0	189.0	91.86289513676458	8.867014999999999
GCGS0695	ERR855312	USA	Grad2014_2016	2011.0	A	G	-	full_length	11	0	0	0.0	0.0	0.5	-1.0	2134066.0	107.84100000000001	127.0	209.0	96.10881780009876	4.235526
GCGS0901	ERR855313	USA	Grad2014_2016	2011.0	A	G	-	full_length	11	0	0	0.0	0.0	0.5	-1.0	2124924.0	112.60600000000001	134.0	232.0	97.0250819179124	5.070821
GCGS0832	ERR855314	USA	Grad2014_2016	2011.0	A	D	A	full_length	11	0	0	0.0	0.0	0.25	-2.0	2136068.0	111.088	133.0	220.0	95.85081508347379	5.4314800000000005
GCGS0676	ERR855315	USA	Grad2014_2016	2011.0	A	G	-	full_length	11	0	0	0.0	0.0	0.5	-1.0	2131904.0	101.729	128.0	206.0	97.26958894399046	4.488211
GCGS0614	ERR855316	USA	Grad2014_2016	2012.0	A	G	-	full_length	11	0	0	0.0	0.0	0.5	-1.0	2123752.0	101.244	131.0	202.0	95.67349497418292	6.319194
GCGS0701	ERR855317	USA	Grad2014_2016	2012.0	A	G	-	full_length	1	0	0	0.0	0.0	1.0	0.0	2079550.0	100.7165	143.0	199.0	95.60558497013349	7.844894
GCGS0750	ERR855318	USA	Grad2014_2016	2012.0	A	D	A	full_length	11	0	0	0.0	0.0	0.5	-1.0	2133360.0	95.1917	144.0	191.0	96.9179135144236	6.014135
GCGS0722	ERR855319	USA	Grad2014_2016	2012.0	A	G	-	full_length	11	0	0	0.0	0.0	0.5	-1.0	2126180.0	88.9952	133.0	182.0	96.53522354701893	5.231841
GCGS0837	ERR855320	USA	Grad2014_2016	2012.0	A	G	-	full_length	11	0	1	0.0	0.0	1.0	0.0	2120663.0	102.3425	149.0	201.0	95.96238599027454	5.013026
GCGS0657	ERR855321	USA	Grad2014_2016	2012.0	T	G	A	full_length	1	0	0	0.0	0.0	0.5	-1.0	2077174.0	107.59100000000001	152.0	210.0	95.44519540365822	7.973298
GCGS0822	ERR855322	USA	Grad2014_2016	2012.0	A	G	-	full_length	11	0	0	0.0	0.0	0.5	-1.0	2121789.0	99.5052	149.0	199.0	96.37302111244871	4.940491000000001
GCGS0642	ERR855323	USA	Grad2014_2016	2012.0	A	G	-	full_length	1	0	0	0.0	0.0	0.5	-1.0	2080287.0	111.721	142.0	225.0	96.62336053175831	7.977554
GCGS0422	ERR855326	USA	Grad2014_2016	2012.0	T	G	A	full_length	1	0	0	0.0	0.0	1.0	0.0	2072866.0	92.1601	146.0	180.0	95.68080281594801	8.222802
GCGS0455	ERR855327	USA	Grad2014_2016	2012.0	T	G	A	full_length	1	0	0	0.0	0.0	0.5	-1.0	2073040.0	86.1131	140.0	170.0	94.29006062922028	8.404252
GCGS0544	ERR855328	USA	Grad2014_2016	2012.0	T	G	A	full_length	1	0	0	0.0	0.0	0.5	-1.0	2078842.0	100.15	146.0	198.0	95.96451532946877	8.09516
GCGS0833	ERR855329	USA	Grad2014_2016	2012.0	A	G	-	full_length	11	0	0	0.0	0.0	0.5	-1.0	2128546.0	110.04	134.0	225.0	96.97127910253462	4.911146
GCGS0659	ERR855330	USA	Grad2014_2016	2012.0	A	G	-	full_length	11	0	0	0.0	0.0	0.5	-1.0	2130404.0	94.3267	136.0	190.0	97.04306986089523	4.566929
GCGS0458	ERR855331	USA	Grad2014_2016	2013.0	T	G	A	full_length	1	0	0	0.0	0.0	1.0	0.0	2089852.0	92.9073	155.0	185.0	90.7804401890299	8.131809
GCGS0770	ERR855332	USA	Grad2014_2016	2013.0	A	G	-	full_length	11	0	0	0.0	0.0	1.0	0.0	2123863.0	86.34295	142.0	170.0	96.42443496736831	6.165119
GCGS1010	ERR855333	USA	Grad2014_2016	2013.0	A	G	-	full_length	11	0	0	0.0	0.0	0.5	-1.0	2126613.0	98.2352	137.0	201.0	96.83524346795905	4.862132
GCGS0780	ERR855334	USA	Grad2014_2016	2013.0	A	G	-	full_length	11	0	0	0.0	0.0	0.5	-1.0	2126188.0	103.6755	144.0	209.0	97.14401244206505	4.955858
GCGS0426	ERR855335	USA	Grad2014_2016	2013.0	T	G	A	full_length	1	0	0	0.0	0.0	1.0	0.0	2071674.0	90.54985	143.0	177.0	95.37999977036556	8.214738
GCGS0670	ERR855336	USA	Grad2014_2016	2013.0	T	G	A	full_length	1	0	0	0.0	0.0	0.5	-1.0	2087466.0	84.5255	242.0	170.0	91.77882708674757	8.163439
GCGS0474	ERR855337	USA	Grad2014_2016	2013.0	A	G	A	full_length	9	0	0	0.0	0.0	0.5	-1.0	2155170.0	89.2661	143.0	183.0	92.31228378276863	7.001758000000001
GCGS0660	ERR855338	USA	Grad2014_2016	2013.0	T	G	A	full_length	1	0	0	0.0	0.0	0.5	-1.0	2072568.0	96.1081	143.0	191.0	95.87917327342441	8.23808
GCGS0644	ERR855339	USA	Grad2014_2016	2013.0	T	G	A	full_length	1	0	0	0.0	0.0	0.5	-1.0	2074175.0	99.0368	154.0	197.0	96.64078007229118	8.073789
GCGS0645	ERR855340	USA	Grad2014_2016	2013.0	T	G	A	full_length	1	0	0	0.0	0.0	0.5	-1.0	2074380.0	102.71700000000001	147.0	198.0	96.32669294695162	8.089829
GCGS0859	ERR855341	USA	Grad2014_2016	2013.0	A	G	-	full_length	11	0	0	0.0	0.0	0.5	-1.0	2123663.0	113.022	143.0	224.0	96.67483928544212	5.7741739999999995
GCGS0850	ERR855342	USA	Grad2014_2016	2013.0	A	G	A	truncated	9	0	0	1.0	0.0	0.5	-1.0	2165194.0	100.979	129.0	200.0	87.45248132237343	6.8171729999999995
GCGS0884	ERR855343	USA	Grad2014_2016	2011.0	A	G	-	full_length	11	0	0	0.0	0.0	0.25	-2.0	2127943.0	100.03585	145.0	204.0	96.23591000877413	4.883055000000001
GCGS0661	ERR855344	USA	Grad2014_2016	2013.0	T	G	A	full_length	1	0	0	0.0	0.0	1.0	0.0	2072489.0	107.7955	142.0	214.0	96.094683773148	7.953182000000001
GCGS0681	ERR855346	USA	Grad2014_2016	2013.0	T	G	A	full_length	1	0	0	0.0	0.0	0.5	-1.0	2074214.0	122.409	143.0	240.0	94.98667490424002	8.110662
GCGS0424	ERR855347	USA	Grad2014_2016	2013.0	A	D	A	full_length	11	0	0	0.0	0.0	0.5	-1.0	2176816.0	105.979	141.0	214.0	92.07020605904927	6.232591
GCGS0436	ERR855348	USA	Grad2014_2016	2010.0	T	G	A	full_length	1	0	3	0.0	0.0	2.0	1.0	2077245.0	122.654	141.0	244.0	95.87081821286101	7.863486999999999
GCGS0694	ERR855349	USA	Grad2014_2016	2010.0	T	G	A	full_length	1	0	4	0.0	0.0	8.0	3.0	2073046.0	112.906	147.0	227.0	94.10188540549281	8.012410000000001
GCGS0638	ERR855350	USA	Grad2014_2016	2010.0	T	G	A	full_length	1	0	3	0.0	0.0	4.0	2.0	2076312.0	111.546	144.0	227.0	96.35144682100588	7.821955
GCGS0619	ERR855351	USA	Grad2014_2016	2012.0	A	G	-	full_length	11	0	0	1.0	0.0	2.0	1.0	2120858.0	107.509	124.0	204.0	90.14431680212108	6.3464339999999995
GCGS0550	ERR855352	USA	Grad2014_2016	2012.0	T	G	A	full_length	1	0	4	0.0	0.0	8.0	3.0	2076260.0	121.244	138.0	237.0	92.21214781104023	7.997939
GCGS0849	ERR855353	USA	Grad2014_2016	2012.0	A	G	-	full_length	11	0	3	0.0	0.0	4.0	2.0	2128004.0	108.54899999999999	143.0	224.0	92.7302223932932	5.081798
GCGS0371	ERR855354	USA	Grad2014_2016	2012.0	A	G	-	full_length	1	0	0	0.0	0.0	2.0	1.0	2081051.0	125.29700000000001	148.0	242.0	92.675932842556	7.896686
GCGS0574	ERR855355	USA	Grad2014_2016	2012.0	A	G		full_length	2	0	0	0.0	0.0	2.0	1.0	2079199.0	122.8305	135.0	238.0	93.46440421418907	8.013306
GCGS0354	ERR855356	USA	Grad2014_2016	2012.0	T	G	A	full_length	1	0	4	0.0	0.0	8.0	3.0	2076824.0	123.1935	140.0	241.0	91.79174063049982	7.9016589999999995
GCGS0745	ERR855357	USA	Grad2014_2016	2012.0	A	D	A	full_length	12	4	0	0.0	0.0	256.0	8.0	2078591.0	115.669	137.0	232.0	92.81202161275087	8.010439
GCGS0671	ERR855358	USA	Grad2014_2016	2012.0	A	G	-	full_length	11	0	0	1.0	0.0	2.0	1.0	2118679.0	120.3975	131.0	236.0	94.32672974587031	6.160056
GCGS0485	ERR855359	USA	Grad2014_2016	2012.0	T	G	A	full_length	1	0	4	0.0	0.0	16.0	4.0	2075295.0	113.98100000000001	142.0	230.0	94.07203300649029	8.073655
GCGS0834	ERR855360	USA	Grad2014_2016	2012.0	A	G		full_length	12	0	0	0.0	0.0	2.0	1.0	2123980.0	117.2815	139.0	232.0	94.03407067992278	5.112264
GCGS0604	ERR855362	USA	Grad2014_2016	2012.0	A	D	A	full_length	12	4	0	0.0	0.0	16.0	4.0	2077900.0	119.65	134.0	241.0	94.74655059510131	7.982124000000001
GCGS0523	ERR855363	USA	Grad2014_2016	2012.0	T	G	A	full_length	9	0	3	0.0	0.0	2.0	1.0	2084602.0	117.49700000000001	135.0	231.0	96.43115030722466	7.802332000000001
GCGS0473	ERR855364	USA	Grad2014_2016	2012.0	A	G	A	truncated	11	0	2	1.0	0.0	2.0	1.0	2167138.0	103.815	135.0	202.0	85.78431807251285	6.714486
GCGS0338	ERR855365	USA	Grad2014_2016	2012.0	T	G	A	full_length	1	0	4	0.0	0.0	16.0	4.0	2079311.0	110.3	133.0	217.0	94.38603476402893	8.263841000000001
GCGS0402	ERR855366	USA	Grad2014_2016	2013.0	A	G		full_length	2	0	0	0.0	0.0	4.0	2.0	2076215.0	108.363	128.0	210.0	93.657630953096	7.99655
GCGS0561	ERR855367	USA	Grad2014_2016	2013.0	A	G	-	full_length	11	0	0	0.0	0.0	2.0	1.0	2126035.0	112.6485	134.0	216.0	92.94811328870743	6.3261389999999995
GCGS0587	ERR855368	USA	Grad2014_2016	2013.0	A	G		full_length	2	0	0	0.0	0.0	2.0	1.0	2079013.0	117.109	136.0	218.0	95.11667217523114	7.909275
GCGS0611	ERR855369	USA	Grad2014_2016	2013.0	A	G		full_length	2	0	0	0.0	0.0	2.0	1.0	2079032.0	117.915	133.0	219.0	93.58042955088058	8.095025999999999
GCGS0476	ERR855370	USA	Grad2014_2016	2013.0	T	G	A	full_length	1	0	0	0.0	0.0	2.0	1.0	2075279.0	124.73700000000001	141.0	226.0	94.21917025823404	8.112006
GCGS0733	ERR855371	USA	Grad2014_2016	2013.0	A	G	-	full_length	11	0	0	0.0	0.0	2.0	1.0	2081888.0	119.964	146.0	237.0	97.72235260112144	8.237497
GCGS0372	ERR855372	USA	Grad2014_2016	2013.0	T	G	A	full_length	1	0	4	0.0	0.0	8.0	3.0	2077921.0	122.531	135.0	232.0	93.71733906846895	8.12464
GCGS0518	ERR855373	USA	Grad2014_2016	2013.0	T	G	A	full_length	1	0	4	0.0	0.0	8.0	3.0	2079789.0	108.16	138.0	208.0	95.00289913582066	7.9484770000000005
GCGS0406	ERR855374	USA	Grad2014_2016	2013.0	A	G		full_length	2	0	0	0.0	0.0	2.0	1.0	2077764.0	108.391	128.0	201.0	95.24891262333306	8.177552
GCGS0563	ERR855375	USA	Grad2014_2016	2013.0	A	G	-	full_length	11	0	0	0.0	0.0	2.0	1.0	2092419.0	113.9085	145.0	227.0	94.58244793135565	8.037007000000001
GCGS0404	ERR855376	USA	Grad2014_2016	2013.0	A	G		full_length	2	0	0	0.0	0.0	2.0	1.0	2079442.0	114.7365	129.0	210.0	93.72866171814721	8.192874
GCGS0477	ERR855377	USA	Grad2014_2016	2013.0	T	G	A	full_length	1	0	0	0.0	0.0	2.0	1.0	2074662.0	112.5605	137.0	212.0	94.82279862814434	7.844760000000001
GCGS0403	ERR855378	USA	Grad2014_2016	2013.0	A	G		full_length	2	0	0	0.0	0.0	2.0	1.0	2078322.0	126.959	130.0	242.0	93.1179036095853	7.888308
GCGS0672	ERR855379	USA	Grad2014_2016	2013.0	A	G	-	full_length	11	0	0	1.0	0.0	2.0	1.0	2118884.0	102.78399999999999	126.0	203.0	93.78588600456114	6.292582
GCGS0791	ERR855380	USA	Grad2014_2016	2013.0	A	G	-	full_length	11	0	0	1.0	0.0	2.0	1.0	2121609.0	116.61	134.0	224.0	96.5851920357077	6.041554
GCGS0793	ERR855381	USA	Grad2014_2016	2013.0	A	G	-	full_length	11	0	4	0.0	0.0	8.0	3.0	2123905.0	101.81	151.0	210.0	96.16221532044494	6.13425
GCGS0562	ERR855382	USA	Grad2014_2016	2013.0	A	D	-	full_length	10	0	0	0.0	0.0	2.0	1.0	2167707.0	101.5505	138.0	194.0	90.7088215939996	6.029278
GCGS0564	ERR855383	USA	Grad2014_2016	2013.0	T	G	A	full_length	1	0	0	0.0	0.0	2.0	1.0	2073024.0	109.3485	139.0	206.0	93.09221995242214	7.989561
GCGS0790	ERR855384	USA	Grad2014_2016	2013.0	A	G	-	full_length	11	0	0	1.0	0.0	2.0	1.0	2121867.0	111.5595	134.0	219.0	96.12911926212234	6.24097
GCGS0355	ERR855385	USA	Grad2014_2016	2013.0	A	G		full_length	2	0	0	0.0	0.0	2.0	1.0	2078682.0	109.4875	135.0	206.0	92.47680940561995	8.032885
GCGS0924	ERR855386	USA	Grad2014_2016	2011.0	A	G	-	full_length	11	0	0	0.0	0.0	1.0	0.0	2128232.0	106.76100000000001	149.0	204.0	95.13734866939328	4.974675
GCGS0838	ERR855387	USA	Grad2014_2016	2013.0	A	G	-	full_length	11	0	0	0.0	0.0	16.0	4.0	2125119.0	97.8877	135.0	199.0	94.2407265508067	4.957694999999999
GCGS0575	ERR855388	USA	Grad2014_2016	2013.0	A	G		full_length	2	0	0	0.0	0.0	2.0	1.0	2079946.0	118.3935	136.0	236.0	96.08213228809988	8.169891
GCGS0765	ERR855389	USA	Grad2014_2016	2013.0	A	G	-	full_length	11	0	0	1.0	0.0	2.0	1.0	2120405.0	106.541	131.0	206.0	96.01625412194606	6.261444
GCGS0497	ERR855390	USA	Grad2014_2016	2013.0	A	G		full_length	2	0	3	0.0	0.0	8.0	3.0	2080829.0	109.05	149.0	215.0	96.90115101921921	8.039425999999999
GCGS0792	ERR855391	USA	Grad2014_2016	2013.0	A	G	-	full_length	11	0	4	0.0	0.0	8.0	3.0	2122221.0	105.7305	151.0	218.0	96.56359170462343	6.136804
GCGS0339	ERR855392	USA	Grad2014_2016	2013.0	A	G	-	full_length	9	0	0	0.0	0.0	2.0	1.0	2071775.0	120.9445	155.0	229.0	96.41719160655224	7.865189999999999
GCGS0478	ERR855393	USA	Grad2014_2016	2013.0	T	G	A	full_length	1	0	0	0.0	0.0	2.0	1.0	2075293.0	107.615	140.0	216.0	95.57495399974201	8.022312
GCGS0460	ERR855394	USA	Grad2014_2016	2013.0	A	G	A	truncated	11	0	4	1.0	0.0	16.0	4.0	2169069.0	93.7028	130.0	185.0	85.26565786712098	6.6957580000000005
GCGS0759	ERR855395	USA	Grad2014_2016	2013.0	A	G	-	full_length	11	0	0	0.0	1.0	8.0	3.0	2126814.0	99.55305	128.0	203.0	94.44473126198541	5.184305999999999
GCGS0361	ERR855396	USA	Grad2014_2016	2013.0	T	G	A	full_length	1	0	4	0.0	0.0	8.0	3.0	2077446.0	116.58200000000001	128.0	230.0	96.01716530078579	7.877555
GCGS0405	ERR855397	USA	Grad2014_2016	2013.0	A	G		full_length	2	0	0	0.0	0.0	2.0	1.0	2077513.0	119.104	129.0	235.0	96.80850202665421	8.143457000000001
GCGS0438	ERR855398	USA	Grad2014_2016	2013.0	T	G	A	full_length	9	0	4	1.0	0.0	16.0	4.0	2168270.0	96.93515	134.0	191.0	91.30293990070574	6.9143490000000005
GCGS1008	ERR855399	USA	Grad2014_2016	2013.0	A	G	-	full_length	11	0	0	0.0	0.0	0.5	-1.0	2124717.0	108.535	135.0	210.0	94.437788953012	5.022659
GCGS0918	ERR855400	USA	Grad2014_2016	2013.0	A	G	-	full_length	11	0	1	0.0	0.0	1.0	0.0	2126918.0	101.09	142.0	204.0	92.6078112311123	5.115444
GCGS1009	ERR855401	USA	Grad2014_2016	2013.0	A	G	-	full_length	11	0	0	0.0	0.0	0.5	-1.0	2127321.0	107.15100000000001	133.0	200.0	94.62568897442185	4.933547
GCGS0947	ERR855402	USA	Grad2014_2016	2011.0	A	G	-	full_length	11	0	0	0.0	0.0	0.25	-2.0	2125064.0	106.2785	129.0	209.0	95.51338475416463	5.01455
GCGS0988	ERR855403	USA	Grad2014_2016	2013.0	A	G	-	full_length	11	0	0	0.0	0.0	0.5	-1.0	2123415.0	98.36399999999999	137.0	190.0	89.2721817733744	5.0689400000000004
GCGS0939	ERR855404	USA	Grad2014_2016	2013.0	A	G	-	full_length	11	0	0	0.0	0.0	0.5	-1.0	2127223.0	107.73700000000001	148.0	213.0	91.01682911073074	4.894748
GCGS0987	ERR855405	USA	Grad2014_2016	2013.0	A	G	-	full_length	11	0	0	0.0	0.0	0.5	-1.0	2127070.0	94.12025	139.0	184.0	90.44187410192406	5.081664
GCGS0923	ERR855406	USA	Grad2014_2016	2013.0	A	G	-	full_length	11	0	0	0.0	0.0	0.5	-1.0	2127330.0	95.0779	138.0	188.0	94.85327457743747	5.19116
GCGS0991	ERR855407	USA	Grad2014_2016	2013.0	A	G	-	full_length	11	0	0	0.0	0.0	0.5	-1.0	2120373.0	103.279	133.0	203.0	95.933739334142	5.512258999999999
GCGS0946	ERR855408	USA	Grad2014_2016	2011.0	A	G	-	full_length	11	0	0	0.0	0.0	0.25	-2.0	2120865.0	109.8305	133.0	211.0	96.23501379638641	5.156439
GCGS1000	ERR855409	USA	Grad2014_2016	2011.0	A	G	-	full_length	11	0	0	0.0	0.0	0.25	-2.0	2128249.0	102.241	135.0	202.0	95.38948936584814	5.133858
GCGS0948	ERR855410	USA	Grad2014_2016	2011.0	A	G	-	full_length	11	0	0	0.0	0.0	0.25	-2.0	2127916.0	104.3835	125.0	210.0	95.82481045564607	4.980544999999999
GCGS0931	ERR855411	USA	Grad2014_2016	2011.0	A	D	A	full_length	11	0	0	0.0	0.0	0.5	-1.0	2134007.0	105.50399999999999	134.0	203.0	95.71908335556832	5.769737999999999
GCGS0890	ERR855412	USA	Grad2014_2016	2011.0	A	D	A	full_length	11	0	0	0.0	0.0	0.25	-2.0	2131363.0	102.272	130.0	199.0	90.14613066012824	5.924262000000001
GCGS0911	ERR855413	USA	Grad2014_2016	2011.0	A	G	-	full_length	11	0	0	0.0	0.0	0.25	-2.0	2131522.0	89.9261	128.0	166.0	95.60219824839784	5.110561
GCGS0885	ERR855414	USA	Grad2014_2016	2011.0	A	G	-	full_length	11	0	0	0.0	0.0	0.25	-2.0	2126105.0	96.38255	149.0	179.0	97.32026501225454	5.084979
GCGS0936	ERR855415	USA	Grad2014_2016	2011.0	A	G	-	full_length	11	0	0	0.0	0.0	1.0	0.0	2128999.0	100.287	151.0	203.0	95.77628687663537	4.685387
GCGS0891	ERR855416	USA	Grad2014_2016	2011.0	A	G	-	full_length	11	0	0	0.0	0.0	0.5	-1.0	2132672.0	105.814	142.0	213.0	95.68179953532021	4.857204
GCGS0968	ERR855417	USA	Grad2014_2016	2011.0	A	G	-	full_length	11	0	0	0.0	0.0	0.5	-1.0	2126986.0	101.434	123.0	201.0	90.90690076881188	5.0443430000000005
GCGS0937	ERR855418	USA	Grad2014_2016	2011.0	A	G	-	full_length	11	0	0	0.0	0.0	0.5	-1.0	2128280.0	111.085	136.0	213.0	94.44852948264393	4.7878940000000005
GCGS0898	ERR855419	USA	Grad2014_2016	2011.0	A	G	-	full_length	11	0	0	0.0	0.0	0.25	-2.0	2128352.0	102.62799999999999	135.0	198.0	96.33674938314928	5.1562589999999995
GCGS1016	ERR855420	USA	Grad2014_2016	2011.0	A	G	-	full_length	11	0	0	0.0	0.0	1.0	0.0	2122642.0	119.584	126.0	233.0	97.06534297036077	5.103751
GCGS0958	ERR855421	USA	Grad2014_2016	2011.0	A	G	-	full_length	11	0	0	0.0	0.0	0.5	-1.0	2126809.0	102.0815	128.0	200.0	96.28733525123819	5.209485
GCGS0892	ERR855422	USA	Grad2014_2016	2011.0	A	G	-	full_length	11	0	0	0.0	0.0	0.5	-1.0	2128755.0	99.6554	140.0	197.0	95.96482850104223	5.021673000000001
GCGS0910	ERR855423	USA	Grad2014_2016	2011.0	A	G	-	full_length	11	0	0	0.0	0.0	0.25	-2.0	2127582.0	100.5865	128.0	199.0	95.63678480762144	5.078437999999999
GCGS0897	ERR855424	USA	Grad2014_2016	2011.0	A	G	-	full_length	11	0	0	0.0	0.0	0.25	-2.0	2126676.0	103.512	135.0	203.0	94.64068847514368	4.974451
GCGS0945	ERR855425	USA	Grad2014_2016	2011.0	A	G	-	full_length	11	0	0	0.0	0.0	0.25	-2.0	2124426.0	99.4914	132.0	199.0	95.61920662249352	5.177944
GCGS0871	ERR855426	USA	Grad2014_2016	2011.0	A	G	-	full_length	11	0	0	0.0	0.0	0.25	-2.0	2130572.0	107.963	135.0	208.0	94.09682853802595	5.121986
GCGS1017	ERR855427	USA	Grad2014_2016	2011.0	A	G	-	full_length	11	0	0	0.0	0.0	0.25	-2.0	2128020.0	105.0405	138.0	197.0	95.38991329355044	6.517131
GCGS0895	ERR855428	USA	Grad2014_2016	2011.0	A	G	-	full_length	11	0	0	0.0	0.0	0.5	-1.0	2126008.0	107.07600000000001	134.0	213.0	94.62452310954605	4.992148
GCGS0966	ERR855429	USA	Grad2014_2016	2011.0	A	G	-	full_length	11	0	0	0.0	0.0	1.0	0.0	2120763.0	100.694	146.0	204.0	93.94581873575407	5.081395
GCGS0970	ERR855430	USA	Grad2014_2016	2011.0	A	G	-	full_length	11	0	0	0.0	0.0	0.5	-1.0	2125947.0	94.8401	129.0	196.0	96.51968109802894	5.046135
GCGS0874	ERR855431	USA	Grad2014_2016	2011.0	A	G	-	full_length	11	0	0	0.0	0.0	1.0	0.0	2128622.0	103.462	134.0	213.0	95.33246105148524	4.944031
GCGS1005	ERR855432	USA	Grad2014_2016	2011.0	A	G	-	full_length	11	0	0	0.0	0.0	0.5	-1.0	2128413.0	111.395	136.0	218.0	96.15672153389046	4.95205
GCGS0999	ERR855433	USA	Grad2014_2016	2011.0	A	G	-	full_length	11	0	0	0.0	0.0	0.5	-1.0	2125351.0	106.5005	142.0	216.0	95.66851634299137	4.979156
GCGS0955	ERR855434	USA	Grad2014_2016	2011.0	A	G	-	full_length	11	0	0	0.0	0.0	0.25	-2.0	2124748.0	108.191	137.0	215.0	96.20622782445015	5.056619
GCGS0908	ERR855435	USA	Grad2014_2016	2011.0	A	G	-	full_length	11	0	0	0.0	0.0	0.25	-2.0	2124160.0	106.051	143.0	210.0	95.6710789440184	5.074808999999999
GCGS0635	ERR910008	USA	Grad2014_2016	2006.0	A	D	A	full_length	11	0	4	0.0	0.0	8.0	3.0	2138497.0	134.986	127.0	273.0	94.93926447596657	5.562169
GCGS0994	ERR956668	USA	Grad2014_2016	2011.0	A	G	-	full_length	11	0	0	0.0	0.0	0.25	-2.0	2128628.0	118.236	141.0	227.0	96.45489470152235	5.183947
GCGS0902	ERR956669	USA	Grad2014_2016	2011.0	A	G	-	full_length	11	0	0	0.0	0.0	0.25	-2.0	2128125.0	105.38600000000001	134.0	204.0	95.09871756142174	5.451149
GCGS0951	ERR956670	USA	Grad2014_2016	2011.0	A	G	-	full_length	11	0	0	0.0	0.0	0.25	-2.0	2128074.0	117.7295	132.0	226.0	96.42616784213652	5.038474
GCGS0975	ERR956671	USA	Grad2014_2016	2011.0	A	G	-	full_length	11	0	0	0.0	0.0	0.5	-1.0	2128946.0	114.4535	134.0	224.0	95.87874859397935	4.875797
GCGS0965	ERR956672	USA	Grad2014_2016	2011.0	A	G	-	full_length	11	0	0	0.0	0.0	0.5	-1.0	2123216.0	117.31299999999999	134.0	229.0	95.11461838412146	5.218445
GCGS1003	ERR956673	USA	Grad2014_2016	2011.0	A	G	-	full_length	11	0	0	0.0	0.0	0.25	-2.0	2128982.0	117.9085	136.0	229.0	94.06490963130207	5.00868
GCGS0950	ERR956674	USA	Grad2014_2016	2011.0	A	G	-	full_length	11	0	0	0.0	0.0	0.25	-2.0	2125707.0	125.6965	126.0	246.0	95.1825851531807	5.127496
GCGS0949	ERR956675	USA	Grad2014_2016	2011.0	A	G	-	full_length	11	0	0	0.0	0.0	0.25	-2.0	2124694.0	119.11399999999999	143.0	232.0	96.51706764420734	5.101869000000001
GCGS0995	ERR956676	USA	Grad2014_2016	2011.0	T	G	A	full_length	8	0	0	0.0	0.0	0.25	-2.0	2125624.0	119.086	132.0	236.0	95.58982590963328	5.127855
GCGS0963	ERR956677	USA	Grad2014_2016	2013.0	A	G	-	full_length	11	0	0	0.0	0.0	0.5	-1.0	2128033.0	100.29899999999999	131.0	194.0	92.67050146312694	5.333542
GCGS0909	ERR956678	USA	Grad2014_2016	2011.0	A	G	-	full_length	11	0	0	0.0	0.0	0.25	-2.0	2130701.0	100.2922	142.0	195.0	90.63065212507604	4.8900440000000005
GCGS0913	ERR956679	USA	Grad2014_2016	2011.0	A	G	-	full_length	11	0	0	0.0	0.0	1.0	0.0	2121481.0	115.4795	132.0	230.0	93.31829840239651	5.333766000000001
GCGS0992	ERR956680	USA	Grad2014_2016	2011.0	A	G	-	full_length	11	0	0	0.0	0.0	0.5	-1.0	2123592.0	117.705	135.0	231.0	90.93915501068571	5.213293
GCGS0957	ERR956681	USA	Grad2014_2016	2011.0	A	G	-	full_length	11	0	0	0.0	0.0	0.25	-2.0	2129264.0	130.9375	126.0	255.0	94.01688827949074	5.017014
GCGS1012	ERR956682	USA	Grad2014_2016	2011.0	A	G	-	full_length	11	0	0	0.0	0.0	1.0	0.0	2118245.0	116.845	141.0	229.0	94.37742922824111	5.411633
GCGS0854	ERR956683	USA	Grad2014_2016	2013.0	A	G	-	full_length	11	0	0	0.0	0.0	1.0	0.0	2121034.0	105.796	142.0	211.0	94.39487094040352	5.550879
GCGS0860	ERR956684	USA	Grad2014_2016	2013.0	T	G	-	full_length	11	0	4	0.0	0.0	8.0	3.0	2128401.0	113.3655	132.0	235.0	95.76538904735956	5.1139660000000005
GCGS0904	ERR956685	USA	Grad2014_2016	2013.0	A	G	-	full_length	11	0	0	0.0	0.0	0.5	-1.0	2124304.0	113.095	144.0	226.0	94.83801878242927	5.133545
GCGS0869	ERR956687	USA	Grad2014_2016	2013.0	A	G	-	full_length	11	0	0	0.0	0.0	1.0	0.0	2130641.0	116.69200000000001	132.0	236.0	90.75467173692695	4.813566000000001
GCGS1014	ERR956688	USA	Grad2014_2016	2012.0	A	D	A	full_length	11	0	0	0.0	0.0	0.25	-2.0	2076531.0	127.4965	118.0	247.0	93.59574182796831	7.806006
GCGS0978	ERR956689	USA	Grad2014_2016	2012.0	A	G	-	full_length	11	0	0	0.0	0.0	0.5	-1.0	2135843.0	124.20299999999999	173.0	260.0	95.38848355100764	5.0848889999999995
GCGS0980	ERR956690	USA	Grad2014_2016	2012.0	A	G	-	full_length	11	0	0	0.0	0.0	0.5	-1.0	2124582.0	114.449	134.0	219.0	92.01427825397437	5.08807
GCGS1034	ERR956691	USA	Grad2014_2016	2007.0	A	G	-	full_length	11	0	3	0.0	0.0	8.0	3.0	2143758.0	107.1815	184.0	219.0	93.37726315700523	4.985831
GCGS1048	ERR956692	USA	Grad2014_2016	2007.0	A	G	A	truncated	9	0	4	1.0	0.0	16.0	4.0	2160069.0	92.7308	125.0	187.0	90.10964104840431	6.901401
GCGS1062	ERR956693	USA	Grad2014_2016	2007.0			A	full_length	11	0	3	0.0	0.0	8.0	3.0	2118971.0	94.8176	173.0	190.0	93.34547013966277	8.484850999999999
GCGS0777	ERR956694	USA	Grad2014_2016	2006.0	A	G	-	full_length	11	0	0	1.0	0.0	2.0	1.0	2120774.0	93.87885	134.0	188.0	93.19576699793585	6.582991000000001
GCGS1038	ERR956696	USA	Grad2014_2016	2007.0	A	G	-	full_length	11	0	0	0.0	0.0	0.5	-1.0	2139310.0	105.456	145.0	201.0	95.5436768166526	6.2115339999999994
GCGS1002	ERR971374	USA	Grad2014_2016	2011.0	A	G	-	full_length	11	0	0	0.0	0.0	0.25	-2.0	2125434.0	104.2365	142.0	206.0	94.40338464113177	5.050391
GCGS0900	ERR971375	USA	Grad2014_2016	2011.0	A	G	-	full_length	11	0	0	0.0	0.0	0.25	-2.0	2127153.0	112.054	125.0	223.0	95.96417386783985	5.183903
GCGS0899	ERR971376	USA	Grad2014_2016	2011.0	A	G	-	full_length	11	0	0	0.0	0.0	0.5	-1.0	2125389.0	110.0205	136.0	218.0	95.78010982725269	5.2346639999999995
GCGS0886	ERR971377	USA	Grad2014_2016	2011.0	A	G	-	full_length	11	0	0	0.0	0.0	0.5	-1.0	2123314.0	102.275	144.0	199.0	94.56604499392604	5.1165650000000005
GCGS0896	ERR971378	USA	Grad2014_2016	2011.0	A	G	-	full_length	11	0	0	0.0	0.0	0.25	-2.0	2126441.0	109.45700000000001	135.0	217.0	95.04541004412613	5.065714
GCGS0974	ERR971379	USA	Grad2014_2016	2011.0	A	G	-	full_length	11	0	0	0.0	0.0	1.0	0.0	2123255.0	125.781	144.0	254.0	96.305255866056	5.282244
GCGS0941	ERR971380	USA	Grad2014_2016	2011.0	A	D	A	full_length	11	0	0	0.0	0.0	0.5	-1.0	2133025.0	117.022	132.0	232.0	96.36812108782246	6.100649
GCGS0928	ERR971381	USA	Grad2014_2016	2011.0	A	G	-	full_length	11	0	0	0.0	0.0	0.25	-2.0	2132313.0	107.375	135.0	213.0	96.26730128232764	5.935238
GCGS1004	ERR971382	USA	Grad2014_2016	2011.0	A	G	-	full_length	11	0	0	0.0	0.0	0.25	-2.0	2130229.0	122.4595	141.0	235.0	96.41823108141355	4.819928
ERR1469560	ERR1469560	Spain	Harris2018	2013.0		G	A	truncated	11	0	0	0.0	0.0	0.03	-5.058893689053568	2191804.0	88.78195	144.0	143.0	91.8421210854619	6.636753999999999
ERR1469561	ERR1469561	Spain	Harris2018	2013.0		G	A	full_length	1	0	0	0.0	0.0	0.25	-2.0	2195395.0	129.784	136.0	211.0	95.92675505635404	5.29219
ERR1469562	ERR1469562	Spain	Harris2018	2013.0		G	A	truncated	-2147483648	0	0	0.0	0.0	0.03	-5.058893689053568	2176646.0	173.2455	410.0	304.0	91.38921258250242	6.153291
ERR1469563	ERR1469563	Spain	Harris2018	2013.0	A	G	-	full_length	1	0	0	0.0	0.0	1.0	0.0	2174836.0	606.57	416.0	1081.0	96.11752820325184	3.6456129999999995
ERR1469564	ERR1469564	Spain	Harris2018	2013.0	A	G	-	full_length	11	0	0	0.0	0.0	0.5	-1.0	2128036.0	82.52600000000001	101.0	125.0	96.6423777942042	4.108422
ERR1469565	ERR1469565	Spain	Harris2018	2013.0	A	G	-	full_length	11	0	0	0.0	0.0	0.5	-1.0	2126551.0	65.4932	101.0	97.0	94.95845321012457	4.95774
ERR1469566	ERR1469566	Spain	Harris2018	2013.0		G	A	full_length	1	0	0	0.0	0.0	0.5	-1.0	2194318.0	58.926	129.0	97.0	95.65010990082337	6.019198
ERR1469567	ERR1469567	Spain	Harris2018	2013.0	T	G	A	full_length	1	0	0	0.0	0.0	0.25	-2.0	2080194.0	72.8799	99.0	111.0	96.38635473411091	7.744089
ERR1469568	ERR1469568	Spain	Harris2018	2013.0	A	G	A	full_length	9	0	0	0.0	0.0	0.25	-2.0	2171225.0	138.0285	92.0	215.0	93.86980864287443	6.119914
ERR1469569	ERR1469569	Spain	Harris2018	2013.0	A	G	-	full_length	11	0	0	0.0	0.0	1.0	0.0	2135194.0	119.34700000000001	97.0	181.0	95.56314402880587	4.28006
ERR1469570	ERR1469570	Spain	Harris2018	2013.0		G	A	full_length	11	0	0	0.0	0.0	0.5	-1.0	2195594.0	125.985	139.0	202.0	96.02848080843307	4.342469
ERR1469571	ERR1469571	Spain	Harris2018	2013.0	T	G	A	full_length	10	0	0	0.0	0.0	0.12	-3.0588936890535687	2126182.0	134.33700000000002	100.0	201.0	89.76757672371401	8.491482000000001
ERR1469572	ERR1469572	Spain	Harris2018	2013.0	A	G	-	full_length	11	0	0	0.0	0.0	0.5	-1.0	2126750.0	136.79399999999998	94.0	214.0	94.74233679657856	4.326878
ERR1469573	ERR1469573	Spain	Harris2018	2013.0	A	G	A	full_length	10	0	0	0.0	0.0	0.06	-4.058893689053568	2168535.0	152.62	89.0	224.0	90.90579649056549	6.3394449999999996
ERR1469574	ERR1469574	Spain	Harris2018	2013.0	T	G	A	full_length	1	0	0	0.0	0.0	0.5	-1.0	2080607.0	131.274	102.0	201.0	96.52542312911692	7.508203999999999
ERR1469575	ERR1469575	Spain	Harris2018	2013.0	A	G	A	full_length	11	0	0	0.0	0.0	0.25	-2.0	2135923.0	143.38600000000002	94.0	214.0	95.57486668568869	5.313157
ERR1469576	ERR1469576	Spain	Harris2018	2013.0	A	G	-	full_length	11	0	0	0.0	0.0	0.25	-2.0	2186603.0	141.29399999999998	129.0	230.0	95.1335935706085	4.075582
ERR1469577	ERR1469577	Spain	Harris2018	2013.0	A	G	-	full_length	11	0	0	0.0	0.0	0.25	-2.0	2136719.0	72.68700000000003	86.0	110.0	96.02286572442442	4.453982
ERR1469578	ERR1469578	Spain	Harris2018	2013.0	A	G	A	full_length	10	0	0	0.0	0.0	0.25	-2.0	2168829.0	86.3214	88.0	128.0	93.3205233818758	6.9583
ERR1469579	ERR1469579	Spain	Harris2018	2013.0	A	G	A	full_length	9	0	0	0.0	0.0	0.25	-2.0	2174354.0	84.42994999999998	88.0	127.0	92.88398848773205	6.276991000000001
ERR1469580	ERR1469580	Spain	Harris2018	2013.0	A	G	-	full_length	11	0	0	0.0	0.0	0.25	-2.0	2128501.0	90.5112	93.0	137.0	96.09179852563732	5.891063
ERR1469581	ERR1469581	Spain	Harris2018	2013.0	A	G	A	full_length	9	0	0	0.0	0.0	0.12	-3.0588936890535687	2177034.0	81.2108	95.0	121.0	93.94637284358996	6.123856
ERR1469582	ERR1469582	Spain	Harris2018	2013.0	A	G	-	full_length	11	0	0	0.0	0.0	0.5	-1.0	2125386.0	85.5061	105.0	133.0	95.50964579967257	5.613154
ERR1469583	ERR1469583	Spain	Harris2018	2013.0	T	G	A	full_length	1	0	0	0.0	0.0	0.5	-1.0	2084594.0	61.5739	99.0	93.0	96.27545503404531	7.66443
ERR1469584	ERR1469584	Spain	Harris2018	2013.0	A	G	-	full_length	11	0	0	0.0	0.0	0.25	-2.0	2127667.0	201.176	90.0	296.0	96.06733810434064	5.517367
ERR1469585	ERR1469585	Spain	Harris2018	2013.0	A	G	-	full_length	11	0	0	0.0	0.0	0.5	-1.0	2129150.0	191.923	95.0	283.0	96.50348677028543	5.655133999999999
ERR1469586	ERR1469586	Spain	Harris2018	2013.0	A	G	A	truncated	9	0	0	0.0	0.0	0.25	-2.0	2153721.0	127.635	89.0	201.0	93.11448292362476	6.442625
ERR1469587	ERR1469587	Spain	Harris2018	2013.0	A	D	-	full_length	10	0	0	0.0	0.0	0.25	-2.0	2183523.0	75.47409999999998	112.0	114.0	92.89720821043106	5.375612
ERR1469588	ERR1469588	Spain	Harris2018	2013.0	T	G	A	truncated	11	0	0	0.0	0.0	0.25	-2.0	2118735.0	154.877	267.0	256.0	92.15157733991288	5.891287
ERR1469589	ERR1469589	Spain	Harris2018	2013.0	A	D	-	full_length	10	0	0	0.0	0.0	0.5	-1.0	2180317.0	255.803	103.0	389.0	92.60398250453099	4.857831
ERR1469590	ERR1469590	Spain	Harris2018	2013.0	A	G	-	full_length	11	0	0	0.0	0.0	0.5	-1.0	2132510.0	137.26	97.0	207.0	95.88682774577862	4.373831
ERR1469591	ERR1469591	Spain	Harris2018	2013.0	A	G	-	full_length	11	0	0	0.0	0.0	0.5	-1.0	2127204.0	133.81799999999998	98.0	212.0	96.17665964378868	4.484762
ERR1469592	ERR1469592	Spain	Harris2018	2013.0	A	G	-	full_length	11	0	0	0.0	0.0	0.25	-2.0	2134011.0	137.39600000000002	91.0	212.0	96.15555356233729	5.4241779999999995
ERR1469593	ERR1469593	Spain	Harris2018	2013.0	A	G	-	full_length	11	0	0	1.0	0.0	1.0	0.0	2128472.0	138.429	86.0	210.0	96.3272324053542	5.749398
ERR1469594	ERR1469594	Spain	Harris2018	2013.0	A	G	-	full_length	11	0	0	0.0	0.0	0.5	-1.0	2125371.0	131.38	91.0	198.0	96.12743343044649	5.730894999999999
ERR1469595	ERR1469595	Spain	Harris2018	2013.0	A	G	-	full_length	11	0	0	0.0	0.0	1.0	0.0	2127404.0	134.821	111.0	204.0	95.41729373627686	5.107918
ERR1469596	ERR1469596	Spain	Harris2018	2013.0	A	G	A	full_length	9	0	0	0.0	0.0	0.12	-3.0588936890535687	2184010.0	154.145	115.0	246.0	94.12557139538755	5.712794000000001
ERR1469597	ERR1469597	Austria	Harris2018	2013.0	A	G	-	full_length	11	0	0	0.0	0.0			2176133.0	124.21	89.0	188.0	92.17302915788868	6.14572
ERR1469598	ERR1469598	Austria	Harris2018	2013.0	A	G	A	full_length	11	0	0	0.0	0.0			2176306.0	121.495	93.0	184.0	93.02576836761264	6.097109
ERR1469599	ERR1469599	Austria	Harris2018	2013.0	A	G	A	full_length	10	0	0	0.0	0.0			2125871.0	258.8185	92.0	408.0	96.66611377254894	6.533843
ERR1469600	ERR1469600	Austria	Harris2018	2013.0	T	G	A	full_length	9	0	0	0.0	0.0			2174915.0	127.914	98.0	199.0	90.56030640544552	6.297958
ERR1469601	ERR1469601	Austria	Harris2018	2013.0	A	G	-	full_length	11	0	0	0.0	0.0			2128544.0	167.8385	92.0	263.0	95.4196134247619	5.418936
ERR1469602	ERR1469602	Austria	Harris2018	2013.0	A	D	A	full_length	11	0	0	0.0	0.0			2133956.0	378.384	100.0	603.0	95.49940438021922	7.09656
ERR1469603	ERR1469603	Austria	Harris2018	2013.0	A	G	-	full_length	11	0	0	0.0	0.0			2179844.0	131.89700000000002	124.0	206.0	93.84207268814795	4.9305449999999995
ERR1469604	ERR1469604	Austria	Harris2018	2013.0	A	D	A	full_length	11	0	0	0.0	0.0			2183114.0	134.7585	92.0	210.0	92.58656133729141	5.926636
ERR1469605	ERR1469605	Austria	Harris2018	2013.0	A	D	-	full_length	10	0	0	0.0	0.0			2180961.0	391.582	108.0	578.0	91.4611182976173	4.820914
ERR1469606	ERR1469606	Austria	Harris2018	2013.0	A	G	-	full_length	11	0	0	0.0	0.0			2139092.0	269.5035	100.0	406.0	95.39554011255152	3.884768
ERR1469607	ERR1469607	Austria	Harris2018	2013.0	A	D	-	full_length	10	0	0	0.0	0.0			2178979.0	105.319	95.0	161.0	93.66810749883385	5.411454
ERR1469608	ERR1469608	Austria	Harris2018	2013.0	A	G	A	full_length	10	0	0	0.0	0.0			2119434.0	326.69	97.0	493.0	95.27780491730725	6.916589
ERR1469609	ERR1469609	Austria	Harris2018	2013.0	T	G	A	truncated	11	0	0	0.0	0.0			2129876.0	145.19299999999996	96.0	219.0	91.82774282279604	8.624007
ERR1469610	ERR1469610	Austria	Harris2018	2013.0	T	G	A	full_length	9	0	0	0.0	0.0			2184237.0	152.079	91.0	231.0	92.97838310884893	6.030085
ERR1469611	ERR1469611	Austria	Harris2018	2013.0	A	G	-	full_length	11	0	0	0.0	0.0			2135830.0	129.643	96.0	192.0	95.95979030192407	5.245103
ERR1469612	ERR1469612	Austria	Harris2018	2013.0	A	G	-	full_length	11	0	0	0.0	0.0			2139372.0	97.3679	93.0	150.0	94.99959547304827	4.131002
ERR1469613	ERR1469613	Austria	Harris2018	2013.0	A	G	-	full_length	9	0	0	0.0	0.0			2130437.0	88.21805	106.0	132.0	96.09207993791857	5.683225
ERR1469614	ERR1469614	Austria	Harris2018	2013.0	A	G	-	full_length	11	0	0	0.0	0.0			2188542.0	97.2707	121.0	157.0	91.12466756681991	5.785105000000001
ERR1469615	ERR1469615	Austria	Harris2018	2013.0	A	D	-	full_length	10	0	0	0.0	0.0			2179389.0	435.376	105.0	669.0	91.00075325643414	4.914551
ERR1469616	ERR1469616	Austria	Harris2018	2013.0	A	G	A	full_length	11	0	0	0.0	0.0			2177341.0	508.93199999999996	98.0	796.0	92.73746529595712	5.467276999999999
ERR1469617	ERR1469617	Austria	Harris2018	2013.0	A	G	-	full_length	11	0	0	0.0	0.0	0.75	-0.4150374992788438	2135441.0	248.8235	100.0	391.0	94.92138464391796	4.092427
ERR1469618	ERR1469618	Austria	Harris2018	2013.0	A	D	A	full_length	11	0	0	0.0	0.0			2178261.0	85.48425	100.0	134.0	87.40225066837151	6.312653
ERR1469619	ERR1469619	Austria	Harris2018	2013.0	A	G	-	full_length	11	0	0	0.0	0.0			2190385.0	93.4479	120.0	153.0	95.59549236666595	4.047894
ERR1469620	ERR1469620	Austria	Harris2018	2013.0	A	G	A	truncated	9	0	0	0.0	0.0			2161435.0	321.506	103.0	490.0	90.4655456826603	6.050155999999999
ERR1469621	ERR1469621	Austria	Harris2018	2013.0	A	G	-	full_length	11	0	0	0.0	0.0			2123823.0	71.3988	90.0	118.0	95.57748188464096	5.9920480000000005
ERR1469622	ERR1469622	Austria	Harris2018	2013.0	A		-	full_length	10	0	0	0.0	0.0			2189516.0	77.80895	126.0	122.0	93.43282681129169	5.408721
ERR1469623	ERR1469623	Austria	Harris2018	2013.0	T	G	A	full_length	1	0	0	0.0	0.0			2083377.0	95.8824	97.0	148.0	95.90864539244006	7.529934
ERR1469624	ERR1469624	Austria	Harris2018	2013.0	A	D	A	full_length	11	0	0	0.0	0.0			2184720.0	70.4611	93.0	105.0	90.3433820268124	6.2151190000000005
ERR1469625	ERR1469625	Austria	Harris2018	2013.0	A	D	A	full_length	11	0	0	0.0	0.0			2173100.0	80.792	89.0	120.0	91.9710853273872	6.786214
ERR1469626	ERR1469626	Austria	Harris2018	2013.0	A	D	A	full_length	11	0	0	0.0	0.0			2179676.0	79.9343	95.0	129.0	90.92297569640075	6.213954
ERR1469627	ERR1469627	Austria	Harris2018	2013.0	A	G	-	full_length	11	0	0	0.0	0.0			2134158.0	83.49799999999998	96.0	123.0	97.14751243748327	5.36459
ERR1469628	ERR1469628	Austria	Harris2018	2013.0	T	G	A	truncated	11	0	0	0.0	0.0			2130005.0	85.76515	102.0	126.0	97.21215239312538	5.958222
ERR1469629	ERR1469629	Austria	Harris2018	2013.0	A	G	-	full_length	11	0	0	0.0	0.0	0.38	-1.3959286763311392	2205934.0	192.606	161.0	324.0	94.4018827752863	5.704685
ERR1469630	ERR1469630	Austria	Harris2018	2013.0	A	D	A	full_length	11	0	0	0.0	0.0			2179351.0	199.417	111.0	312.0	87.64310193580206	5.523325
ERR1469631	ERR1469631	Austria	Harris2018	2013.0	T	G	A	full_length	9	0	0	0.0	0.0			2185667.0	182.9555	96.0	261.0	85.61511931139019	5.525207
ERR1469632	ERR1469632	Austria	Harris2018	2013.0	A	G	-	full_length	11	0	0	0.0	0.0	0.5	-1.0	2130659.0	201.706	95.0	313.0	95.3192667725302	4.436913
ERR1469634	ERR1469634	Hungary	Harris2018	2013.0	T	G	-	full_length	11	0	0	0.0	0.0			2102636.0	145.403	107.0	234.0	90.87994281064715	8.988071000000001
ERR1469635	ERR1469635	Italy	Harris2018	2013.0	A	G	-	full_length	11	0	0	0.0	0.0	0.016	-5.965784284662088	2203906.0	130.45749999999998	160.0	222.0	93.80603381272465	3.987321
ERR1469636	ERR1469636	Italy	Harris2018	2013.0	A	G	-	full_length	1	0	0	0.0	0.0	0.016	-5.965784284662088	2179361.0	137.224	395.0	240.0	95.11972232359044	3.9566760000000003
ERR1469643	ERR1469643	Italy	Harris2018	2013.0	T	G	-	full_length	11	0	0	0.0	0.0	0.016	-5.965784284662088	2099232.0	142.278	99.0	231.0	92.53632089341015	9.123553999999999
ERR1469644	ERR1469644	Italy	Harris2018	2013.0	T	G	A	full_length	1	0	0	0.0	0.0	0.016	-5.965784284662088	2083026.0	159.0805	100.0	246.0	94.968849714902	7.466941
ERR1469645	ERR1469645	Italy	Harris2018	2013.0	T	G	A	full_length	1	0	0	0.0	0.0	0.016	-5.965784284662088	2083353.0	155.91899999999998	91.0	245.0	95.8577230863611	7.677513
ERR1469646	ERR1469646	Italy	Harris2018	2013.0		G	A	full_length	1	0	0	0.0	0.0	0.016	-5.965784284662088	2206763.0	159.6615	158.0	266.0	94.92030084728313	5.203616
ERR1469653	ERR1469653	Italy	Harris2018	2013.0	A	G	-	full_length	11	0	0	0.0	0.0	0.016	-5.965784284662088	2127627.0	183.7775	102.0	293.0	95.59435987029062	5.403479
ERR1469654	ERR1469654	Italy	Harris2018	2013.0	T	G		full_length	10	0	0	0.0	0.0	0.016	-5.965784284662088	2110641.0	167.196	96.0	263.0	92.41759074701449	8.351654
ERR1469655	ERR1469655	Italy	Harris2018	2013.0	A	G	-	full_length	11	0	0	0.0	0.0	0.125	-3.0	2128416.0	168.46400000000003	90.0	271.0	95.25591050664801	5.539544
ERR1469656	ERR1469656	Italy	Harris2018	2013.0	T	G	A	full_length	1	0	0	0.0	0.0	0.016	-5.965784284662088	2077574.0	194.93900000000002	106.0	306.0	96.06648643243321	7.484189999999999
ERR1469663	ERR1469663	Italy	Harris2018	2013.0	A	G	-	full_length	11	0	0	0.0	0.0	0.016	-5.965784284662088	2159311.0	191.6075	150.0	323.0	95.23128723028644	4.15067
ERR1469664	ERR1469664	Italy	Harris2018	2013.0	T	G		full_length	10	0	0	0.0	0.0	0.016	-5.965784284662088	2166871.0	160.955	94.0	251.0	90.15491467861817	5.768036
ERR1469665	ERR1469665	Italy	Harris2018	2013.0	A	G	-	full_length	11	0	0	0.0	0.0	0.016	-5.965784284662088	2132322.0	196.5385	90.0	288.0	95.234076734111	4.2447550000000005
ERR1469666	ERR1469666	Italy	Harris2018	2013.0	T	G	A	full_length	1	0	0	0.0	0.0	0.016	-5.965784284662088	2083868.0	176.85750000000004	96.0	279.0	95.51627454033407	7.602289
ERR1469667	ERR1469667	Italy	Harris2018	2013.0	T	G	A	full_length	1	0	0	0.0	0.0	0.016	-5.965784284662088	2078858.0	178.27599999999998	94.0	277.0	95.95498709751557	7.633024000000001
ERR1469668	ERR1469668	Italy	Harris2018	2013.0	A	G	-	full_length	11	0	0	0.0	0.0	0.016	-5.965784284662088	2126838.0	168.3065	86.0	251.0	96.40292684407876	5.790392
ERR1469669	ERR1469669	Italy	Harris2018	2013.0	A	G	-	full_length	11	0	0	0.0	0.0	0.125	-3.0	2128997.0	174.28	90.0	270.0	93.9375643574766	5.392144
ERR1469670	ERR1469670	Italy	Harris2018	2013.0	T	G	A	full_length	1	0	0	0.0	0.0	0.125	-3.0	2144927.0	182.266	98.0	286.0	95.28723117229299	4.990401
ERR1469671	ERR1469671	Slovakia	Harris2018	2013.0		G	A	truncated	11	0	0	0.0	0.0			2140581.0	208.578	326.0	354.0	95.26714337669037	5.151914
ERR1469672	ERR1469672	Slovakia	Harris2018	2013.0	A	D	A	full_length	11	0	0	0.0	0.0			2080378.0	200.4025	120.0	312.0	95.97382186817738	6.151947
ERR1469673	ERR1469673	Slovakia	Harris2018	2013.0	A	D	A	full_length	11	0	0	0.0	0.0			2078458.0	173.162	99.0	268.0	94.69305188043428	7.5517520000000005
ERR1469674	ERR1469674	Slovakia	Harris2018	2013.0	A	D	A	full_length	11	0	0	0.0	0.0			2076214.0	217.1325	92.0	329.0	96.20290163370113	7.555471000000001
ERR1469675	ERR1469675	Slovakia	Harris2018	2013.0	T	G	A	full_length	1	0	0	0.0	0.0			2076978.0	199.248	96.0	303.0	94.89965793301515	7.505785
ERR1469676	ERR1469676	Slovakia	Harris2018	2013.0	A	G	-	full_length	11	0	0	0.0	0.0			2125784.0	182.416	99.0	279.0	96.13641897895576	4.47607
ERR1469677	ERR1469677	Slovakia	Harris2018	2013.0	T	G	A	full_length	1	0	0	0.0	0.0			2075362.0	186.21200000000002	101.0	279.0	95.14970315783943	7.434863000000001
ERR1469678	ERR1469678	Slovakia	Harris2018	2013.0	A	D	A	full_length	11	0	0	0.0	0.0			2074131.0	224.574	93.0	336.0	95.82513085980749	7.784232
ERR1469679	ERR1469679	Slovakia	Harris2018	2013.0	A	G	-	full_length	11	0	0	0.0	0.0			2133005.0	187.61599999999999	95.0	281.0	96.22759826067335	4.4172
ERR1469680	ERR1469680	Slovakia	Harris2018	2013.0	A	G	-	full_length	11	0	0	0.0	0.0	0.5	-1.0	2131802.0	206.628	92.0	315.0	96.79324758460459	4.246682
ERR1469681	ERR1469681	Slovakia	Harris2018	2013.0	A	G	-	full_length	11	0	0	0.0	0.0	0.5	-1.0	2131371.0	182.50400000000002	95.0	292.0	94.25853850589456	4.367603
ERR1469682	ERR1469682	Slovakia	Harris2018	2013.0	A	G	A	full_length	10	0	0	0.0	0.0			2134148.0	200.053	95.0	295.0	95.86108666212554	6.1790080000000005
ERR1469683	ERR1469683	Slovakia	Harris2018	2013.0	A	G	A	full_length	10	0	0	0.0	0.0			2135176.0	205.6	97.0	304.0	95.72619097569395	6.001456
ERR1469684	ERR1469684	Slovakia	Harris2018	2013.0	A	G	-	full_length	11	0	0	0.0	0.0	0.5	-1.0	2142222.0	176.06900000000002	105.0	275.0	94.55228626129885	3.7992410000000003
ERR1469693	ERR1469693	Slovakia	Harris2018	2013.0	A	G	A	full_length	10	0	0	0.0	0.0			2141260.0	240.676	101.0	361.0	95.91405799533052	5.90428
ERR1469694	ERR1469694	Slovakia	Harris2018	2013.0	A	G	A	full_length	10	0	0	0.0	0.0			2135588.0	211.38	93.0	288.0	96.02996822654427	6.309248
ERR1469695	ERR1469695	Slovakia	Harris2018	2013.0	A	G	-	full_length	11	0	0	0.0	0.0			2149125.0	172.392	330.0	293.0	95.15138547012863	3.739205
ERR1469696	ERR1469696	Slovakia	Harris2018	2013.0	A	G	A	full_length	11	0	0	0.0	0.0			2134419.0	200.09099999999998	92.0	308.0	94.92402137124516	5.116968
ERR1469697	ERR1469697	Slovakia	Harris2018	2013.0	A	D	A	full_length	11	0	0	0.0	0.0			2078161.0	217.312	102.0	331.0	96.23606672687129	7.495033
ERR1469699	ERR1469699	Slovakia	Harris2018	2013.0	A	G	A	full_length	10	0	0	0.0	0.0			2158633.0	191.965	147.0	310.0	95.78720197818045	5.064952
ERR1469708	ERR1469708	Norway	Harris2018	2013.0	A	G	-	full_length	11	0	0	0.0	0.0			2135236.0	113.1825	102.0	180.0	97.27113344104795	4.297981
ERR1469709	ERR1469709	Norway	Harris2018	2013.0	A	G	-	full_length	11	0	0	0.0	0.0	1.0	0.0	2124581.0	118.9315	96.0	192.0	95.92247646023966	4.363213
ERR1469710	ERR1469710	Norway	Harris2018	2013.0	T	G	A	full_length	1	0	4	0.0	0.0	4.0	2.0	2077217.0	165.101	103.0	260.0	97.06118821268576	7.4133130000000005
ERR1469711	ERR1469711	Norway	Harris2018	2013.0	A	D	-	full_length	10	0	0	0.0	0.0			2181201.0	150.60299999999998	105.0	236.0	93.63597086928837	4.875751999999999
ERR1469712	ERR1469712	Norway	Harris2018	2013.0	A	G	-	full_length	11	0	0	0.0	0.0	0.75	-0.4150374992788438	2140602.0	152.746	91.0	243.0	95.95729800978224	4.217023
ERR1469713	ERR1469713	Norway	Harris2018	2013.0	A	G	-	full_length	11	0	0	0.0	0.0	0.75	-0.4150374992788438	2137359.0	169.392	94.0	267.0	96.47481275471694	4.00336
ERR1469714	ERR1469714	Norway	Harris2018	2013.0	A	G	-	full_length	11	0	0	0.0	0.0	1.0	0.0	2124848.0	170.92700000000002	97.0	272.0	96.49914712491864	4.281493
ERR1469715	ERR1469715	Norway	Harris2018	2013.0	T	G		full_length	10	0	0	0.0	0.0			2112283.0	177.6045	92.0	271.0	89.82895646034855	8.575262
ERR1469716	ERR1469716	Norway	Harris2018	2013.0	A	G	-	full_length	11	0	0	0.0	0.0			2129041.0	154.76749999999996	100.0	246.0	97.47600583626676	5.499759
ERR1469717	ERR1469717	Norway	Harris2018	2013.0	A	D	A	full_length	11	0	0	0.0	0.0			2074824.0	164.946	94.0	254.0	97.55296057895308	7.888935000000001
ERR1469718	ERR1469718	Norway	Harris2018	2013.0	A	D	-	full_length	10	0	0	0.0	0.0			2176183.0	141.111	95.0	218.0	94.299826439384	5.113025
ERR1469719	ERR1469719	Norway	Harris2018	2013.0	A	G	-	full_length	11	0	0	0.0	0.0			2122989.0	166.688	93.0	260.0	97.75252917443206	5.480718
ERR1469720	ERR1469720	Norway	Harris2018	2013.0	A	G	A	full_length	9	0	0	0.0	0.0			2166746.0	172.093	103.0	265.0	93.07796923880876	6.459381
ERR1469721	ERR1469721	Norway	Harris2018	2013.0	A	G	-	full_length	11	0	0	0.0	0.0			2126839.0	167.8305	90.0	268.0	97.2680457274309	5.408407
ERR1469722	ERR1469722	Norway	Harris2018	2013.0	A	G	-	full_length	11	0	0	0.0	0.0			2122106.0	175.4895	94.0	278.0	97.55243371199131	5.468711
ERR1469723	ERR1469723	Norway	Harris2018	2013.0	A	D	-	full_length	10	0	0	0.0	0.0			2126534.0	177.697	98.0	276.0	94.16813161715464	7.612997
ERR1469724	ERR1469724	Norway	Harris2018	2013.0	T	G	A	full_length	11	0	0	0.0	0.0			2174562.0	151.9875	90.0	229.0	88.63921581489448	6.449166
ERR1469725	ERR1469725	Norway	Harris2018	2013.0	T	G	A	full_length	11	0	0	0.0	0.0			2129447.0	154.991	89.0	246.0	96.31938932380156	4.1123199999999995
ERR1469726	ERR1469726	Norway	Harris2018	2013.0	T	G	A	full_length	1	0	0	0.0	0.0			2133562.0	171.2065	102.0	267.0	96.58486473600769	4.813073
ERR1469727	ERR1469727	Norway	Harris2018	2013.0	A	G	-	full_length	11	0	0	0.0	0.0			2125863.0	177.3115	102.0	273.0	96.84542018718956	5.743081
ERR1469728	ERR1469728	Norway	Harris2018	2013.0	A	G	-	full_length	10	0	0	0.0	0.0			2179875.0	151.5565	100.0	239.0	87.45833711371824	5.488648
ERR1469729	ERR1469729	Norway	Harris2018	2013.0	T	G	A	full_length	1	0	0	0.0	0.0			2138282.0	173.002	84.0	263.0	95.57865732967554	5.569158
ERR1469730	ERR1469730	Norway	Harris2018	2013.0	T	G	A	full_length	1	0	0	0.0	0.0			2077029.0	172.533	103.0	262.0	96.939281764017	7.4670309999999995
ERR1469731	ERR1469731	Norway	Harris2018	2013.0	T	G		full_length	10	0	0	0.0	0.0			2118151.0	152.836	101.0	238.0	88.66156628650822	8.302909
ERR1469732	ERR1469732	Norway	Harris2018	2013.0	A	D	-	full_length	10	0	0	0.0	0.0			2119948.0	175.88400000000001	105.0	278.0	94.08336599026985	7.607755
ERR1469733	ERR1469733	Norway	Harris2018	2013.0	A	G	A	full_length	10	0	0	0.0	0.0			2163752.0	189.68099999999998	101.0	287.0	94.44725304991421	6.733034
ERR1469734	ERR1469734	Norway	Harris2018	2013.0	A	G	-	full_length	11	0	0	0.0	0.0	0.5	-1.0	2121719.0	161.48	97.0	251.0	90.80481263434281	7.8478509999999995
ERR1469735	ERR1469735	Norway	Harris2018	2013.0	A	G	-	full_length	11	0	0	0.0	0.0			2129299.0	180.132	94.0	279.0	97.64732025108185	4.2093169999999995
ERR1469736	ERR1469736	Norway	Harris2018	2013.0	A	D	-	full_length	11	0	0	0.0	0.0			2085223.0	184.787	93.0	284.0	96.38026370467682	7.1725449999999995
ERR1469737	ERR1469737	Norway	Harris2018	2013.0	T	G	A	full_length	11	0	0	0.0	0.0			2078058.0	179.265	94.0	272.0	92.97398873049579	8.488391
ERR1469738	ERR1469738	Norway	Harris2018	2013.0	A	G	-	full_length	11	0	0	0.0	0.0			2131674.0	161.1655	92.0	250.0	96.86470071646538	4.257882
ERR1469739	ERR1469739	Norway	Harris2018	2013.0	A	G	A	full_length	11	0	0	0.0	0.0			2136462.0	166.003	90.0	246.0	96.3029315540583	5.258185
ERR1469740	ERR1469740	Norway	Harris2018	2013.0	T	G	A	full_length	1	0	0	0.0	0.0			2140556.0	174.482	91.0	257.0	96.70260187069749	4.903708999999999
ERR1469741	ERR1469741	Norway	Harris2018	2013.0	A	G	-	full_length	11	0	0	0.0	0.0	0.38	-1.3959286763311392	2086265.0	185.97099999999998	98.0	286.0	97.02530010677448	7.851839
ERR1469742	ERR1469742	Norway	Harris2018	2013.0	A	G	-	full_length	11	0	0	0.0	0.0			2128293.0	170.782	89.0	269.0	96.86311159337994	5.463245
ERR1469743	ERR1469743	Norway	Harris2018	2013.0	A	D	-	full_length	10	0	0	0.0	0.0			2130443.0	176.665	101.0	270.0	94.44403336220968	7.183746000000001
ERR1469744	ERR1469744	Norway	Harris2018	2013.0	A	G	A	full_length	10	0	0	0.0	0.0			2162274.0	181.0385	90.0	273.0	93.13666976538515	6.921249
ERR1469745	ERR1469745	Norway	Harris2018	2013.0	A	G	-	full_length	11	0	0	0.0	0.0			2133433.0	176.687	87.0	265.0	91.9118475186633	4.266753
ERR1469746	ERR1469746	Norway	Harris2018	2013.0	T	G	A	full_length	11	0	0	0.0	0.0			2077964.0	180.315	95.0	277.0	95.0844933748685	8.373965
ERR1469747	ERR1469747	Norway	Harris2018	2013.0	A	G	A	full_length	10	0	0	0.0	0.0			2121577.0	170.27700000000002	83.0	259.0	95.18369029217905	6.625284
ERR1469748	ERR1469748	Norway	Harris2018	2013.0	A	D	-	full_length	10	0	0	0.0	0.0			2181865.0	163.84550000000004	102.0	256.0	93.82841613692952	5.321715
ERR1469749	ERR1469749	Norway	Harris2018	2013.0			A	full_length	11	0	0	0.0	0.0	0.38	-1.3959286763311392	2127549.0	174.42200000000003	96.0	275.0	96.24071549140663	4.475443
ERR1469750	ERR1469750	Norway	Harris2018	2013.0	T	G	A	full_length	11	0	0	0.0	0.0			2133346.0	167.838	99.0	247.0	88.42958851327829	7.667342
ERR1469751	ERR1469751	Norway	Harris2018	2013.0	A	G	-	full_length	11	0	0	0.0	0.0			2133024.0	179.52200000000002	89.0	284.0	96.81126479569149	5.525386
ERR1469752	ERR1469752	Norway	Harris2018	2013.0	T	G	A	truncated	11	0	0	0.0	0.0			2181470.0	154.101	95.0	241.0	87.60917666475609	5.790616
ERR1469753	ERR1469753	Norway	Harris2018	2013.0	A	G	A	full_length	9	0	0	0.0	0.0			2176499.0	175.062	95.0	264.0	89.60165616799972	6.162162
ERR1469754	ERR1469754	Norway	Harris2018	2013.0	A	G	-	full_length	11	0	0	0.0	0.0			2133988.0	179.748	89.0	281.0	97.3363795959137	5.416561
ERR1469755	ERR1469755	Norway	Harris2018	2013.0	T	G	A	full_length	11	0	0	0.0	0.0			2186103.0	176.179	100.0	269.0	92.04191598180576	6.375645
ERR1469756	ERR1469756	Norway	Harris2018	2013.0	T	G	A	truncated	11	0	0	0.0	0.0			2177074.0	148.778	99.0	231.0	93.33778210205665	6.1808
ERR1469757	ERR1469757	Norway	Harris2018	2013.0	A	D	-	full_length	11	0	0	0.0	0.0			2124270.0	166.21200000000002	149.0	263.0	90.12758096550918	8.536464
ERR1469758	ERR1469758	Norway	Harris2018	2013.0	A	G	-	full_length	11	0	0	0.0	0.0			2124033.0	173.171	91.0	279.0	96.91819417828785	5.539051000000001
ERR1469759	ERR1469759	Norway	Harris2018	2013.0	A	G	-	full_length	11	0	0	0.0	0.0			2134907.0	175.877	97.0	270.0	97.70509373070057	5.035114
ERR1469760	ERR1469760	Norway	Harris2018	2013.0	A	G	-	full_length	11	0	0	0.0	0.0			2131041.0	185.34099999999998	104.0	283.0	95.75455473671131	4.311511
ERR1469761	ERR1469761	Norway	Harris2018	2013.0	A	G	-	full_length	11	0	0	0.0	0.0	0.75	-0.4150374992788438	2128588.0	189.8435	102.0	286.0	95.48767136477714	4.346769999999999
ERR1471119	ERR1471119	Spain	Harris2018	2013.0	A	G	A	full_length	1	0	0	0.0	0.0	0.12	-3.0588936890535687	2181512.0	613.701	406.0	1092.0	95.7734228315872	6.218255
ERR1471120	ERR1471120	Spain	Harris2018	2013.0	A	G	A	full_length	10	0	0	0.0	0.0	0.12	-3.0588936890535687	2154359.0	225.768	93.0	342.0	93.07362635923724	6.740785000000001
ERR1471121	ERR1471121	Spain	Harris2018	2013.0	A	G	A	truncated	9	0	0	1.0	0.0	0.25	-2.0	2177806.0	85.5255	119.0	133.0	92.66117688566472	5.956564
ERR1471122	ERR1471122	Spain	Harris2018	2013.0	A	G	-	full_length	11	0	0	0.0	0.0	0.5	-1.0	2189889.0	110.36	128.0	181.0	95.96485355353151	3.9564519999999996
ERR1471123	ERR1471123	Spain	Harris2018	2013.0	A	G	-	full_length	11	0	0	0.0	0.0	0.5	-1.0	2123268.0	106.1975	96.0	166.0	95.87213816386681	4.659669999999999
ERR1471124	ERR1471124	Spain	Harris2018	2013.0	A	G	-	full_length	11	0	0	0.0	0.0	0.25	-2.0	2197670.0	135.57999999999998	134.0	224.0	96.33644383840314	4.927767
ERR1471125	ERR1471125	Spain	Harris2018	2013.0	T	G	A	full_length	9	0	0	0.0	0.0	0.5	-1.0	2128685.0	119.12200000000001	94.0	191.0	95.87663034214205	6.231023
ERR1471126	ERR1471126	Spain	Harris2018	2013.0	A	G	-	full_length	10	0	0	0.0	0.0	0.5	-1.0	2137130.0	115.984	108.0	175.0	96.04357177775145	4.471858999999999
ERR1471127	ERR1471127	Spain	Harris2018	2013.0	A	G	-	full_length	11	0	0	0.0	0.0	0.25	-2.0	2177252.0	70.7249	131.0	116.0	96.2283684019196	6.19787
ERR1471128	ERR1471128	Spain	Harris2018	2013.0	A	D	-	full_length	10	0	0	0.0	0.0	0.5	-1.0	2174494.0	165.86700000000002	103.0	253.0	94.7049769643447	5.361813
ERR1471129	ERR1471129	Spain	Harris2018	2013.0	A	G	-	full_length	11	0	0	0.0	0.0	0.5	-1.0	2164712.0	136.4545	98.0	216.0	92.05267902450672	6.117718
ERR1471130	ERR1471130	Austria	Harris2018	2013.0	A	D	A	full_length	11	0	0	0.0	0.0			2180278.0	216.3355	86.0	327.0	88.63277603966169	5.777444
ERR1471131	ERR1471131	Austria	Harris2018	2013.0	T	G	A	truncated	9	0	0	0.0	0.0			2184523.0	106.7695	94.0	163.0	88.59545049426805	6.043525
ERR1471132	ERR1471132	Austria	Harris2018	2013.0	A	G	-	full_length	11	0	0	0.0	0.0			2132609.0	124.728	97.0	187.0	95.60482496990072	5.260425
ERR1471133	ERR1471133	Austria	Harris2018	2013.0	T	G	A	full_length	9	0	0	0.0	0.0			2178542.0	148.506	95.0	228.0	90.0866803878632	5.779102
ERR1471134	ERR1471134	Austria	Harris2018	2013.0	A	D	-	full_length	10	0	0	0.0	0.0			2180136.0	607.836	106.0	924.0	91.61571767338049	4.877096
ERR1471135	ERR1471135	Austria	Harris2018	2013.0	A	G	-	full_length	11	0	0	0.0	0.0			2133673.0	201.149	101.0	303.0	96.38439500972031	4.192426
ERR1471136	ERR1471136	Austria	Harris2018	2013.0	T	G	A	truncated	9	0	0	0.0	0.0			2183928.0	117.9835	90.0	183.0	87.81349921795119	6.071079
ERR1471137	ERR1471137	Austria	Harris2018	2013.0	A	G	A	truncated	9	0	0	0.0	0.0			2158999.0	95.4441	98.0	149.0	91.58641216903999	6.528735
ERR1471138	ERR1471138	Austria	Harris2018	2013.0	A	G	-	full_length	11	0	0	0.0	0.0			2141822.0	123.3915	102.0	189.0	95.19321897637423	4.099819999999999
ERR1471139	ERR1471139	Austria	Harris2018	2013.0	A	G	-	full_length	9	0	0	0.0	0.0			2129773.0	104.17	105.0	159.0	95.62118620767258	5.701101
ERR1471140	ERR1471140	Austria	Harris2018	2013.0	A	G	A	full_length	10	0	0	0.0	0.0			2160534.0	72.0872	94.0	106.0	91.75022186072451	7.066139
ERR1471141	ERR1471141	Austria	Harris2018	2013.0	T	G	A	truncated	9	0	0	0.0	0.0			2181112.0	74.02475	94.0	116.0	91.9194606590866	6.302573000000001
ERR1471142	ERR1471142	Austria	Harris2018	2013.0	A	D	A	full_length	11	0	0	0.0	0.0			2183558.0	77.5682	103.0	121.0	89.45967857001226	6.306023000000001
ERR1471143	ERR1471143	Austria	Harris2018	2013.0	A	G	-	full_length	11	0	0	0.0	0.0	0.5	-1.0	2186520.0	190.19799999999998	121.0	313.0	95.12609922507237	4.203582
ERR1471144	ERR1471144	Austria	Harris2018	2013.0	T	G	A	full_length	9	0	0	0.0	0.0			2181444.0	220.817	97.0	327.0	87.89176985774495	5.762794
ERR1471146	ERR1471146	Italy	Harris2018	2013.0	A	G	A	full_length	10	0	0	0.0	0.0	0.094	-3.4111954329844503	2154838.0	141.067	146.0	241.0	95.73046807791671	5.70576
ERR1471147	ERR1471147	Italy	Harris2018	2013.0	T	G	A	full_length	1	0	0	0.0	0.0	0.016	-5.965784284662088	2081596.0	164.3295	98.0	258.0	95.75058523823364	7.3656880000000005
ERR1471148	ERR1471148	Italy	Harris2018	2013.0	T	G	A	full_length	1	0	0	0.0	0.0	0.032	-4.965784284662087	2081040.0	181.52900000000002	99.0	279.0	95.09257859624832	7.4793970000000005
ERR1471149	ERR1471149	Italy	Harris2018	2013.0	A	G	-	full_length	11	0	0	0.0	0.0	0.016	-5.965784284662088	2128953.0	208.43200000000002	89.0	332.0	96.23431205032709	5.15039
ERR1514672	ERR1514672	Slovenia	Harris2018	2013.0	T	G	A	full_length	9	0	0	0.0	0.0			2182787.0	193.458	105.0	308.0	90.04668911801622	5.711002
ERR1514673	ERR1514673	Slovenia	Harris2018	2013.0	T	G	A	full_length	9	0	0	0.0	0.0			2183866.0	176.981	97.0	277.0	90.49670681890166	5.8123
ERR1514674	ERR1514674	Slovenia	Harris2018	2013.0	A	G	A	full_length	10	0	0	0.0	0.0			2136036.0	205.417	103.0	305.0	96.81393329569825	6.019556
ERR1514675	ERR1514675	Slovenia	Harris2018	2013.0	A	G	-	full_length	11	0	0	0.0	0.0			2134265.0	234.195	99.0	371.0	95.79548962134695	4.24256
ERR1514676	ERR1514676	Slovenia	Harris2018	2013.0	A	G	A	full_length	10	0	0	0.0	0.0			2129886.0	227.0835	100.0	343.0	97.45067139692492	6.052352
ERR1514677	ERR1514677	Slovakia	Harris2018	2013.0	A	G	-	full_length	11	0	0	0.0	0.0			2134338.0	200.1	101.0	309.0	94.94581052605106	4.224101
ERR1514678	ERR1514678	Hungary	Harris2018	2013.0	A	D	-	full_length	10	0	0	0.0	0.0	0.5	-1.0	2182459.0	216.02200000000002	105.0	322.0	92.11229800807614	4.927185
ERR1514679	ERR1514679	Slovenia	Harris2018	2013.0	A		-	full_length	11	0	0	0.0	0.0			2184295.0	199.8245	348.0	347.0	94.929025713011	5.339815
ERR1514680	ERR1514680	Slovenia	Harris2018	2013.0	A	D	-	full_length	11	0	0	0.0	0.0			2108508.0	217.748	92.0	328.0	91.97184065013208	8.354208
ERR1514681	ERR1514681	Slovenia	Harris2018	2013.0	A	G	A	full_length	10	0	0	0.0	0.0			2133935.0	281.709	97.0	416.0	97.20216085889929	6.050962999999999
ERR1514682	ERR1514682	Slovenia	Harris2018	2013.0	A	G	-	full_length	10	0	0	0.0	0.0			2133702.0	244.9335	96.0	363.0	97.55287070577155	4.319441
ERR1514683	ERR1514683	Hungary	Harris2018	2013.0	A	G	-	full_length	11	0	0	0.0	0.0			2128251.0	202.35299999999998	99.0	312.0	96.2245156388502	4.231718
ERR1514684	ERR1514684	Hungary	Harris2018	2013.0	A	G	-	full_length	11	0	0	0.0	0.0			2169673.0	249.385	122.0	382.0	96.76209024462514	3.937994
ERR1514685	ERR1514685	Hungary	Harris2018	2013.0	A	G	-	full_length	11	0	0	0.0	0.0			2133206.0	271.4355	98.0	420.0	97.690382498208	5.101825
ERR1514686	ERR1514686	Hungary	Harris2018	2013.0	A	G	-	full_length	11	0	0	0.0	0.0			2131160.0	257.126	100.0	411.0	98.33802670562542	4.303178
ERR1514687	ERR1514687	Hungary	Harris2018	2013.0	A	G	-	full_length	11	0	0	0.0	0.0			2132794.0	269.1295	92.0	413.0	96.29349025320265	4.1511629999999995
ERR1514688	ERR1514688	Hungary	Harris2018	2013.0	A	G	-	full_length	11	0	0	0.0	0.0			2134457.0	249.3945	98.0	385.0	97.00334741392494	4.024014
ERR1514689	ERR1514689	Hungary	Harris2018	2013.0	T	G	A	truncated	9	0	0	1.0	0.0			2125906.0	240.157	89.0	363.0	97.33229348248337	6.086715
ERR1514690	ERR1514690	Hungary	Harris2018	2013.0	A	G	-	full_length	11	0	0	0.0	0.0			2181803.0	243.605	137.0	392.0	96.26667103268647	5.039504
ERR1514691	ERR1514691	Hungary	Harris2018	2013.0	A	G	-	full_length	11	0	0	0.0	0.0			2133344.0	213.05200000000002	88.0	326.0	96.40246156060196	4.340632
ERR1514692	ERR1514692	Hungary	Harris2018	2013.0	A	G	-	full_length	11	0	0	0.0	0.0			2132353.0	221.58599999999998	88.0	343.0	96.1689686303725	4.392334
ERR1514693	ERR1514693	Hungary	Harris2018	2013.0	A	G	-	full_length	11	0	0	0.0	0.0			2126377.0	200.945	90.0	307.0	96.96374944086924	5.530851999999999
ERR1514694	ERR1514694	Hungary	Harris2018	2013.0	T	G	A	truncated	11	0	0	0.0	0.0			2133153.0	194.1865	102.0	301.0	96.02299083562995	5.656433
ERR1514695	ERR1514695	Hungary	Harris2018	2013.0	A	G	A	full_length	10	0	0	0.0	0.0			2159140.0	197.195	100.0	301.0	91.19156498654013	7.063944
ERR1514696	ERR1514696	Hungary	Harris2018	2013.0	T	G	A	full_length	1	0	0	0.0	0.0			2078850.0	204.94400000000002	95.0	317.0	97.91002653662588	7.528275999999999
ERR1514697	ERR1514697	Hungary	Harris2018	2013.0	A	G	-	full_length	11	0	0	0.0	0.0			2136100.0	190.81099999999998	103.0	299.0	96.00132217213378	4.161557
ERR1514698	ERR1514698	Hungary	Harris2018	2013.0	A	G	-	full_length	11	0	0	0.0	0.0			2135691.0	183.5375	106.0	280.0	93.7211324356635	4.651337
ERR1514699	ERR1514699	Hungary	Harris2018	2013.0	A	G	-	full_length	11	0	0	0.0	0.0			2132024.0	211.5785	102.0	315.0	96.70209567966222	4.4316260000000005
ERR1514700	ERR1514700	Hungary	Harris2018	2013.0	A	G	-	full_length	11	0	0	0.0	0.0			2122579.0	210.5715	90.0	324.0	97.38214014051785	5.752848
ERR1514701	ERR1514701	Hungary	Harris2018	2013.0	A	G	-	full_length	11	0	0	0.0	0.0			2131246.0	195.5395	98.0	306.0	96.84199037031168	4.326116000000001
ERR1514702	ERR1514702	Hungary	Harris2018	2013.0	T	G	A	full_length	9	0	0	0.0	0.0			2082940.0	225.7675	96.0	351.0	98.3487612189743	7.111389999999999
ERR1514703	ERR1514703	Hungary	Harris2018	2013.0	A	G	-	full_length	11	0	0	0.0	0.0			2132140.0	208.7435	94.0	327.0	96.69099055901312	4.213259
ERR1514704	ERR1514704	Hungary	Harris2018	2013.0	T	G	A	full_length	9	0	0	0.0	0.0			2183241.0	184.40599999999998	115.0	284.0	98.0037892431655	6.521388
ERR1514705	ERR1514705	Hungary	Harris2018	2013.0	A	G	-	full_length	11	0	0	0.0	0.0			2132041.0	162.017	92.0	252.0	97.25367677677956	4.361107
ERR1514706	ERR1514706	Hungary	Harris2018	2013.0	A	G	A	full_length	10	0	0	0.0	0.0			2158398.0	185.15	92.0	272.0	92.76707358740238	7.127160000000001
ERR1514707	ERR1514707	Hungary	Harris2018	2013.0	A	G	-	full_length	11	0	0	0.0	0.0			2126225.0	179.4255	98.0	279.0	95.28483249670435	4.361286
ERR1514708	ERR1514708	Hungary	Harris2018	2013.0	A	G	-	full_length	11	0	0	0.0	0.0			2127695.0	167.19099999999997	101.0	268.0	97.01372143839909	4.071729
ERR1514709	ERR1514709	Hungary	Harris2018	2013.0	A	G	-	full_length	11	0	0	0.0	0.0	0.5	-1.0	2128339.0	195.243	101.0	296.0	97.1643168059676	4.272264
ERR1514710	ERR1514710	Hungary	Harris2018	2013.0	A	G	-	full_length	11	0	0	0.0	0.0			2125002.0	186.59400000000002	92.0	288.0	96.9910730174073	5.78748
ERR1514711	ERR1514711	Hungary	Harris2018	2013.0	T	G	A	full_length	9	0	0	0.0	0.0			2085061.0	178.2815	98.0	273.0	95.526394795252	7.146201
ERR1514712	ERR1514712	Hungary	Harris2018	2013.0	A	G	-	full_length	11	0	0	0.0	0.0			2150543.0	205.5845	128.0	345.0	96.82689946338176	3.976658
ERR1514713	ERR1514713	Hungary	Harris2018	2013.0	A	G	-	full_length	11	0	0	0.0	0.0			2130795.0	180.30200000000002	101.0	276.0	96.67889255059845	4.4431400000000005
ERR1514714	ERR1514714	Hungary	Harris2018	2013.0	A	G	-	full_length	11	0	0	0.0	0.0			2129816.0	188.7935	100.0	287.0	96.99295514914893	4.498785
ERR1514715	ERR1514715	Hungary	Harris2018	2013.0	A	G	-	full_length	11	0	0	0.0	0.0			2132836.0	176.421	97.0	278.0	92.34803612799223	4.245337999999999
ERR1514716	ERR1514716	Hungary	Harris2018	2013.0	T	G	A	full_length	9	0	0	0.0	0.0			2087584.0	213.628	95.0	322.0	97.8148196751537	7.041542999999999
ERR1514717	ERR1514717	Hungary	Harris2018	2013.0	T	G	A	truncated	11	0	0	0.0	0.0			2131195.0	185.498	97.0	289.0	95.81894092292141	5.685644
ERR1514718	ERR1514718	Slovakia	Harris2018	2013.0	A	G	-	full_length	11	0	0	0.0	0.0			2129380.0	172.838	97.0	263.0	96.77629369259851	4.407388
ERR1514719	ERR1514719	Slovakia	Harris2018	2013.0	A	G	A	full_length	10	0	0	0.0	0.0			2136064.0	203.56099999999998	97.0	304.0	95.9279965892274	6.150872
ERR1514721	ERR1514721	Slovakia	Harris2018	2013.0	A	G	-	full_length	11	0	0	0.0	0.0	0.25	-2.0	2140961.0	181.438	119.0	293.0	96.34880561802164	4.0787629999999995
ERR1514722	ERR1514722	Slovakia	Harris2018	2013.0	T	G	A	full_length	1	0	0	0.0	0.0			2077621.0	168.28400000000002	118.0	263.0	91.86293589858143	6.267089
ERR1514723	ERR1514723	Slovakia	Harris2018	2013.0	A	G	A	full_length	10	0	0	0.0	0.0			2177718.0	178.606	214.0	302.0	94.81142208939596	5.890346
ERR1514724	ERR1514724	Hungary	Harris2018	2013.0	T	G	A	truncated	11	0	0	1.0	0.0			2233382.0	168.11	187.0	271.0	91.28782424012962	8.523067999999999
ERR1514725	ERR1514725	Hungary	Harris2018	2013.0	A	G	A	full_length	10	0	0	0.0	0.0			2163728.0	193.52700000000002	107.0	304.0	93.13047818783207	6.863767
ERR1514726	ERR1514726	Slovakia	Harris2018	2013.0	A	G	A	full_length	10	0	0	0.0	0.0			2132382.0	199.3285	94.0	298.0	96.8246100614371	6.019019
ERR1514727	ERR1514727	Slovakia	Harris2018	2013.0	T	G	A	full_length	1	0	0	0.0	0.0			2077595.0	194.28	101.0	308.0	96.79263432389484	7.491941000000001
[truncated: 2,853 more rows]
